# Supplementary material for: TbSAP is a novel chromatin protein repressing metacyclic variant surface glycoprotein expression sites in bloodstream form Trypanosoma brucei
Source: Nucleic Acids Res. 2021 Feb 28;49(6):3242–62. doi: 10.1093/nar/gkab109 (PMC8034637; doi:10.1093/nar/gkab109)
Supplement: gkab109_Supplemental_Files [file gkab109_supplemental_files.zip]

Archive with 3 entries (3 files):
- Sup File S1 - High confidence hits identified by MES RNAi library selection v2.xlsx
- Sup File S2 Copy of Differential_expression.427-20210104 v3.xlsx
- Supplemental Material SAP is a novel chromatin protein.pdf
