# Supplementary material for: TbSAP is a novel chromatin protein repressing metacyclic variant surface glycoprotein expression sites in bloodstream form Trypanosoma brucei
Source: Nucleic Acids Res. 2021 Feb 28;49(6):3242–62. doi: 10.1093/nar/gkab109 (PMC8034637; doi:10.1093/nar/gkab109)
Supplement: gkab109_Supplemental_Files [file gkab109_supplemental_files.zip › Sup File S1 - High confidence hits identified by MES RNAi library selection v2.xlsx]

## Sheet: File S1
High confidence hits identified by RIT-seq analysis following puromycin selection of the MES RNAi library.
		Reads (RPKM) following selection a			Fitness vs uninduced b				Notes
Gene ID	Annotation	50 ng	60 ng	70 ng	Day 3	Day 6	Localisation c		a	Where read numbers were <100 read RPMK equivalent cut-off (50 ng, 139; 60 ng, 142; 70 ng, 212) this is shown by '-'
Tb927.8.380	variant surface glycoprotein, degenerate	112753	104158	409.145	1.12	1.71	-
Tb927.6.2600	Protein of unknown function (DUF1077), putative	74183	81896.1	951.655	0.716981	0.0188679	-		b	From Alsford et al Genome Research (2011)
Tb927.9.9000	isopentenyl-diphosphate delta-isomerase (type II)	37218.8	36243.2	275.27	0.543735	1.03783	-		c	Localisation in procyclic form T. brucei from Tryptag.org where available
Tb927.6.5240	variant surface glycoprotein (VSG, atypical), putative	28482.5	30631.8	-	1.27	1.56	-
Tb927.10.6350	trypanin	17613.1	17080.1	238.904	0.2	0.00512821	axoneme, mitochondrion(C)
Tb927.11.12650	palmitoyl acyltransferase 5, putative	13969.9	13411.3	-	0.819549	0.827068	endocytic(N), endoplasmic reticulum(C)
Tb927.6.3630	sphingosine 1-phosphate lyase, putative	11912.3	13256.1	-	1.33077	2.88077	cytoplasmic(N)
Tb927.7.6840	Centrosomal spindle body, CEP44, putative	11273.5	11293.1	-	1.37662	1.64935	-
Tb927.3.4050	hypothetical protein, conserved	9343.11	9808.97	-	1.38211	1.12195	endocytic(N), mitochondrion(C)
Tb927.7.7430	ATP synthase F1, alpha subunit	9151.71	10171.6	-	0.76	0	-
Tb927.10.4440	predicted SAP domain protein	9103.55	9897.31	281.151	0.01	0.01	nucleus(N, C)
Tb927.11.3850	AMP deaminase, putative	9068.4	9105.17	-	0.987673	0.627119	-
Tb927.5.2050	Methyltransferase, putative	7586.82	8604.34	-	0.12931	0.103448	-
Tb927.4.5250	UDP-Gal or UDP-GlcNAc-dependent glycosyltransferase, putative	7331.86	7091.07	-	1	28.5	cytoplasmic, flagellum(C)
Tb927.5.500	hypothetical protein, conserved	6018.92	6189.97	-	1.0451	1.12131	nucleolus(N), axoneme(C)
Tb927.4.5290	UDP-Gal or UDP-GlcNAc-dependent glycosyltransferase, putative	5477.29	5103.65	-	1	1	-
Tb927.3.480	variant surface glycoprotein, degenerate	4032.59	4205.63	429.97	0.27	0.03	-
Tb927.4.5300	UDP-Gal or UDP-GlcNAc-dependent glycosyltransferase, putative	4013.88	3933.93	-	0.74	0.04	-
Tb927.10.8600	Vps54-like protein, putative	3950.03	4658.06	-	0.575175	0.276224	endocytic(N), mitochondrion(C)
Tb927.3.5000	hypothetical protein, conserved	3531.36	3193.93	-	0.784038	1.38498	-
Tb927.11.9080	Nucleolar protein 136	3501.96	3898.37	-	0.115854	0.612805	-
Tb927.4.5270	UDP-Gal or UDP-GlcNAc-dependent glycosyltransferase, putative	3204.22	2760.12	-	5.87	3.3	-
Tb927.9.11050	4E-interacting protein, putative	2997.54	2912.2	-	0.326165	1.57348	cytoplasmic(N, C)
Tb927.3.4040	Ankyrin repeats (3 copies), putative	2544.35	2425.26	-	0.649897	0.906571	cytoplasmic, flagellum(N, C)
Tb927.4.5260	UDP-Gal or UDP-GlcNAc-dependent glycosyltransferase, putative	2325.2	1983.48	-	1	1	-
Tb927.4.5240	UDP-Gal or UDP-GlcNAc-dependent glycosyltransferase, putative	2305.79	2276.07	-	1.01836	1.57627	endocytic, mitochondrion(C)
Tb927.11.13990	GDP-L-fucose synthetase	1849.48	1633.95	921.591	0.965116	0.639535	kinetoplast(strong), mitochondrion(C)
Tb927.2.5800	sedoheptulose-1,7-bisphosphatase	1665.58	1535.81	-	1.36226	2.10189	glycosome, nucleus(N), cytoplasm, nucleolus(C)
Tb927.4.5280	UDP-Gal or UDP-GlcNAc-dependent glycosyltransferase, putative	1453.8	1115.15	-	0.82	1.95	-
Tb927.11.15940	hypothetical protein, conserved	1226.59	1019.75	-	1.43648	1.13012	cytoplasmic(N, C)
Tb927.8.4830	u1 small nuclear ribonucleoprotein 70 kDa	1200.5	1048.87	2850.26	0.144444	0.722222	-
Tb927.3.750	SET domain containing protein, putative	920.779	774.825	283.462	0.198413	2.53175	endocytic(N)
Tb927.10.6610	chaperone protein DnaJ, putative	769.514	506.908	-	0.333333	0.520833	endoplasmic reticulum(C)
Tb927.9.3820	syntaxin, putative	644.679	498.703	528.468	0.642458	0.553073	endocytic(N, C)
Tb927.4.4600	mitochondrial ribosomal protein l43	567.682	515.538	-	1.82796	2.17204	-
Tb927.9.4820	calcium/potassium channel (CAKC), putative	388.405	438.375	-	1.10443	1.12303	cytoplasmic(N, C)
Tb927.9.11030	cAMP-dependent protein kinase catalytic subunit 2	362.744	252.253	-	0.662791	0.267442	flagellum(N, C)
Tb927.9.8400	predicted zinc finger protein	316.589	245.072	-	0.759312	0.286533	flagellum(N)
Tb927.9.1560	DnaJ domain containing protein, putative	292.94	313.834	1372.2	1.27183	2.40362	-
Tb927.3.5020	Flagellar Member 6	283.981	374.138	-	0.890181	0.989664	axoneme (N, C)
Tb927.2.2830	hypothetical protein, conserved	265.011	256.135	470.053	0.857143	1.11197	cytoplasmic(N)
Tb927.8.7930	receptor-type adenylate cyclase GRESAG 4, putative	229.935	165.398	-	2.18	1.23	-
Tb927.9.2070	hypothetical protein, conserved	226.485	263.683	661.689	0.775748	0.956811	-
Tb927.10.1520	ras-related protein Rab21, putative	222.726	166.419	-	0.541284	0.715596	endocytic(N)
Tb927.6.570	conserved protein	201.678	180.298	2914.85	0.0810811	0	cytoplasm(N), axoneme(C)
Tb927.3.1890	cytochrome c oxidase assembly protein, putative	189.428	147.379	-	2.78333	5.03333	cytoplasmic(N, C)
Tb927.8.6800	hypothetical protein, conserved	175.423	-	-	2.1284	2.92607	cytoplasmic(N, C)
Tb927.1.1630	transcription elongation factor 1 homolog	168.585	162.534	-	0.92562	1.31405	cytoplasm(N), nucleus(C)
Tb927.2.5980	chaperone protein ClpB1, putative	153.426	159.766	-	1.2803	2.7803	nucleus(N, C)
Tb927.5.3100	hypothetical protein	-	152.5	-	0.818692	1.36822	-
