# Supplementary material for: TbSAP is a novel chromatin protein repressing metacyclic variant surface glycoprotein expression sites in bloodstream form Trypanosoma brucei
Source: Nucleic Acids Res. 2021 Feb 28;49(6):3242–62. doi: 10.1093/nar/gkab109 (PMC8034637; doi:10.1093/nar/gkab109)
Supplement: gkab109_Supplemental_Files [file gkab109_supplemental_files.zip › Sup File S2 Copy of Differential_expression.427-20210104 v3.xlsx]

## Sheet: Lister427_2018 genome mapping
Gene	Description	Control.1	Control.2	Control.3	0h.1	0h.2	0h.3	72h.1	72h.2	72h.3	mean log2( fragments per million)	log2( fold-change )	p-value	adjusted.p-value [q]	directional log10(q)	DE?	Contig	Start	End	Strand
Tb427_000005000	BT1 family, putative	7	5	5	5	5	2	17	17	30	0.822739	1.94699	1.8807e-05	0.00171582	2.76553	1	BES10_Tb427v10	14137	16035	+
Tb427_000005100	hypothetical protein	0	0	0	0	0	0	0	1	0	-1.91488	1.88044	0.294755	0.636446	0.196239	0	BES10_Tb427v10	21032	21601	+
Tb427_000005200:pseudogene	hypothetical protein, conserved	0	0	0	0	0	0	3	2	2	-1.42936	4.30653	0.00588653	0.0822491	1.08487	1	BES10_Tb427v10	22150	22875	+
Tb427_000005300:pseudogene	hypothetical protein, conserved	0	0	0	0	0	0	2	0	1	-1.73423	3.1788	0.0717844	0.360448	0.443157	0	BES10_Tb427v10	23096	23627	-
Tb427_000005400:pseudogene	hypothetical protein, conserved	0	0	0	0	0	0	1	0	1	-1.82171	2.67109	0.138154	0.488521	0.311117	0	BES10_Tb427v10	24774	25087	+
Tb427_000005500:pseudogene	Trypanosome variant surface glycoprotein (A-type), putative	16	30	18	34	23	15	79	114	91	2.80766	1.96333	4.8363e-12	1.66785e-08	7.77784	1	BES10_Tb427v10	27159	28318	+
Tb427_000005600	Trypanosome variant surface glycoprotein (A-type), putative	4	9	8	4	9	1	26	29	26	1.08572	2.10284	9.20543e-07	0.000214499	3.66857	1	BES10_Tb427v10	29510	30709	+
Tb427_000005700	hypothetical protein, conserved	0	5	1	0	0	0	0	8	7	-0.692476	1.66957	0.0959892	0.423431	0.373217	0	BES10_Tb427v10	33803	35242	+
Tb427_000005800:pseudogene	hypothetical protein, conserved	291	290	277	294	311	251	253	299	348	5.19137	0.073848	0.455065	0.823886	0.0841327	0	BES10_Tb427v10	36232	36703	+
Tb427_000005900	Trypanosomal VSG domain/Trypanosome variant surface glycoprotein C-terminal domain containing protein, putative	19	138	26	31	32	20	154	175	188	3.72079	1.70239	0.0563315	0.32562	0.487289	0	BES10_Tb427v10	37132	38745	+
Tb427_000006000:pseudogene	Trypanosome variant surface glycoprotein (A-type), putative	59	36	37	126	50	55	265	184	251	4.10388	1.88088	0.00807453	0.101553	0.993307	0	BES11_Tb427v10	13901	15062	+
Tb427_000006100	Trypanosome variant surface glycoprotein (A-type), putative	22	12	3	42	27	16	92	104	96	2.76701	2.31774	0.00835852	0.103539	0.984897	0	BES11_Tb427v10	16251	17456	+
Tb427_000006200:pseudogene	hypothetical protein, conserved	4	1	2	3	0	3	3	8	10	-0.329798	1.45453	0.0265976	0.211792	0.67409	0	BES11_Tb427v10	20724	22164	+
Tb427_000006300:pseudogene	hypothetical protein, conserved	0	0	0	0	2	0	2	1	4	-1.42933	4.30712	0.00631693	0.0855121	1.06797	1	BES11_Tb427v10	23243	23601	+
Tb427_000006400	Adenylate and Guanylate cyclase catalytic domain containing protein, putative	1	0	1	2	2	1	1	6	3	-1.0145	1.63388	0.0811549	0.38286	0.41696	0	BES11_Tb427v10	25888	29694	+
Tb427_000006500	Zinc finger, C3HC4 type (RING finger)/Leucine Rich Repeat, putative	2	2	4	4	2	4	0	4	6	-0.651926	0.161554	0.830082	1	0	0	BES11_Tb427v10	30583	32475	+
Tb427_000006600:pseudogene	hypothetical protein, conserved	7	4	3	6	4	4	2	0	5	-0.464202	-1.04326	0.156348	0.514681	-0.288462	0	BES11_Tb427v10	33450	34471	+
Tb427_000006700	Adenylate and Guanylate cyclase catalytic domain containing protein, putative	2	0	4	4	1	2	1	6	6	-0.612389	0.779005	0.295642	0.637705	0.19538	0	BES11_Tb427v10	36545	40351	+
Tb427_000006800:pseudogene	Trypanosomal VSG domain containing protein, putative	0	1	0	0	0	0	0	1	3	-1.57379	1.97216	0.170048	0.542686	0.265451	0	BES11_Tb427v10	41624	42667	+
Tb427_000006900	hypothetical protein, conserved	0	0	0	0	0	0	0	0	1	-1.91485	1.88123	0.294797	0.636446	0.196239	0	BES11_Tb427v10	43707	44594	+
Tb427_000007000:pseudogene	Trypanosome variant surface glycoprotein (A-type), putative	1	15	4	2	6	5	13	19	22	0.670384	1.70289	0.00389434	0.0624721	1.20431	1	BES11_Tb427v10	63663	65118	+
Tb427_000007100	BT1 family, putative	0	3	2	4	5	3	14	15	22	0.387925	2.86898	1.45492e-06	0.000286034	3.54358	1	BES12_Tb427v10	8533	10431	+
Tb427_000007200:pseudogene	hypothetical protein, conserved	0	0	0	2	0	0	2	3	1	-1.36246	1.78099	0.134685	0.488521	0.311117	0	BES12_Tb427v10	16568	17298	+
Tb427_000007300:pseudogene	hypothetical protein, conserved	1	0	0	0	0	0	1	1	2	-1.57374	1.97145	0.16205	0.526508	0.278595	0	BES12_Tb427v10	17577	18069	-
Tb427_000007400	Trypanosome variant surface glycoprotein (A-type), putative	120	82	72	337	116	69	352	310	428	4.91914	1.28212	0.0676455	0.360448	0.443157	0	BES12_Tb427v10	21600	22802	+
Tb427_000007500:pseudogene	Trypanosome variant surface glycoprotein (A-type), putative	75	55	29	156	84	73	227	250	291	4.27681	1.72626	0.0155557	0.15197	0.818242	0	BES12_Tb427v10	23994	25153	+
Tb427_000007600	hypothetical protein, conserved	4	1	4	0	0	0	9	18	20	0.308062	2.74321	8.72078e-06	0.000995844	3.00181	1	BES12_Tb427v10	28241	29683	+
Tb427_000007700	hypothetical protein	3	4	1	4	4	6	20	23	38	0.920313	3.1353	2.72118e-09	2.76007e-06	5.55908	1	BES12_Tb427v10	30851	31399	+
Tb427_000007800	Trypanosomal VSG domain containing protein, putative	16	21	21	19	19	20	30	44	78	2.10391	1.40656	9.41772e-06	0.00105447	2.97697	1	BES12_Tb427v10	33654	35018	+
Tb427_000007900	ESAG protein, putative	6	1	4	0	6	2	12	22	38	0.779079	3.07945	1.74253e-05	0.00162413	2.78938	1	BES12_Tb427v10	36053	37045	+
Tb427_000008000:pseudogene	Trypanosome variant surface glycoprotein (A-type)/Trypanosome variant surface glycoprotein C-terminal domain containing protein, putative	71	502	96	71	125	113	379	514	991	5.54782	1.77913	0.0862115	0.397614	0.400538	0	BES12_Tb427v10	45278	46690	+
Tb427_000008100:pseudogene	hypothetical protein, conserved	1	0	0	0	0	0	0	0	0	-1.91483	-1.58131	0.394787	0.747235	-0.126543	0	BES13_Tb427v10	11046	11357	+
Tb427_000008200	BT1 family, putative	4	4	12	2	8	6	14	21	33	0.879506	2.03	3.89352e-05	0.00283334	2.5477	1	BES13_Tb427v10	13732	15630	+
Tb427_000008300:pseudogene	hypothetical protein, conserved	0	0	0	1	0	1	2	2	1	-1.49987	2.27017	0.0930534	0.417084	0.379777	0	BES13_Tb427v10	21803	22537	+
Tb427_000008400:pseudogene	hypothetical protein, conserved	0	0	0	0	0	0	2	3	0	-1.57383	3.84874	0.0217562	0.185643	0.731321	0	BES13_Tb427v10	22816	23307	-
Tb427_000008500	Trypanosome variant surface glycoprotein (A-type), putative	84	34	48	235	84	52	254	206	258	4.32132	1.28789	0.0980935	0.427992	0.368564	0	BES13_Tb427v10	26842	28041	+
Tb427_000008600:pseudogene	Trypanosome variant surface glycoprotein (A-type), putative	50	33	22	108	50	41	146	107	203	3.59381	1.54078	0.034992	0.253273	0.596412	0	BES13_Tb427v10	29234	30396	+
Tb427_000008700	hypothetical protein, conserved	6	4	5	7	1	1	5	9	16	0.22271	0.864328	0.0905099	0.409838	0.387388	0	BES13_Tb427v10	33488	34930	+
Tb427_000008800:pseudogene	hypothetical protein, conserved	325	305	305	355	359	374	239	313	369	5.29739	-0.0552346	0.606969	0.977529	-0.00987014	0	BES13_Tb427v10	36007	36365	+
Tb427_000008900	Adenylate and Guanylate cyclase catalytic domain containing protein, putative	1133	1003	1130	1000	606	507	687	777	1072	6.91466	-0.32218	0.136399	0.488521	-0.311117	0	BES13_Tb427v10	38643	42449	+
Tb427_000009000	Zinc finger, C3HC4 type (RING finger)/Leucine Rich Repeat, putative	0	0	0	0	1	0	2	2	0	-1.65181	3.55212	0.0385913	0.262517	0.580842	0	BES13_Tb427v10	43337	45229	+
Tb427_000009100	Zinc finger, C3HC4 type (RING finger) containing protein, putative	3	4	1	1	1	0	0	5	4	-0.82172	0.407974	0.6203	0.991273	0.00380659	0	BES13_Tb427v10	45963	47855	+
Tb427_000009200	hypothetical protein, conserved	4	4	3	2	3	3	5	1	2	-0.692288	-0.259219	0.731927	1	0	0	BES13_Tb427v10	49044	49919	+
Tb427_000009300	Trypanosomal VSG domain containing protein, putative	0	0	0	0	0	0	0	0	0	-2.0144	0	1	1	0	0	BES13_Tb427v10	52197	53609	+
Tb427_000009400	ESAG protein, putative	0	0	0	0	0	0	0	2	2	-1.65182	3.5519	0.0385862	0.262517	0.580842	0	BES13_Tb427v10	54641	55627	+
Tb427_000009500:pseudogene	Trypanosome variant surface glycoprotein (A-type), putative	10	134	24	10	15	12	58	65	107	2.90049	0.798837	0.457712	0.827289	0.0823428	0	BES13_Tb427v10	61539	63027	+
Tb427_000009600:pseudogene	Trypanosome variant surface glycoprotein (A-type), putative	176	101	87	371	167	131	280	219	310	4.77938	0.584425	0.321229	0.674667	0.170911	0	BES14_Tb427v10	10075	11237	+
Tb427_000009700	Trypanosome variant surface glycoprotein (A-type), putative	50	20	27	105	49	49	91	76	141	3.21042	1.05158	0.134549	0.488521	0.311117	0	BES14_Tb427v10	12432	13634	+
Tb427_000009800	hypothetical protein, conserved	1	1	3	2	1	0	6	2	10	-0.536109	1.72515	0.0193363	0.174304	0.758692	0	BES14_Tb427v10	16732	18171	+
Tb427_000009900	hypothetical protein, conserved	0	0	1	1	1	1	1	0	5	-1.36226	1.78134	0.142504	0.488521	0.311117	0	BES14_Tb427v10	19251	19889	+
Tb427_000010000	Adenylate and Guanylate cyclase catalytic domain containing protein, putative	0	1	1	3	1	2	1	7	7	-0.734455	1.91425	0.022213	0.187592	0.726786	0	BES14_Tb427v10	21797	25603	+
Tb427_000010100	Zinc finger, C3HC4 type (RING finger)/Leucine Rich Repeat, putative	5	10	7	12	16	10	6	10	8	0.347707	-0.0676501	0.887716	1	0	0	BES14_Tb427v10	26498	28528	+
Tb427_000010200	Zinc finger, C3HC4 type (RING finger)/Leucine Rich Repeat, putative	1	2	2	3	1	2	1	4	4	-0.867678	0.572049	0.481256	0.855231	0.0679168	0	BES14_Tb427v10	29265	31295	+
Tb427_000010300:pseudogene	hypothetical protein, conserved	0	1	0	1	0	1	5	3	2	-1.12129	2.48371	0.0191644	0.174151	0.759073	0	BES14_Tb427v10	32353	33351	+
Tb427_000010400	Trypanosomal VSG domain containing protein, putative	3	7	1	6	3	6	4	5	8	-0.236984	0.423436	0.487843	0.863643	0.0636657	0	BES14_Tb427v10	35513	36931	+
Tb427_000010500:pseudogene	hypothetical protein, conserved	7	17	15	9	16	13	19	15	10	0.906374	0.301456	0.451888	0.819992	0.0861902	0	BES14_Tb427v10	37108	38217	+
Tb427_000010600:pseudogene	ESAG protein, putative	1	0	0	0	1	0	2	1	1	-1.57374	1.97156	0.162046	0.526508	0.278595	0	BES14_Tb427v10	38345	39327	+
Tb427_000010700	Trypanosome variant surface glycoprotein (A-type), putative	0	0	0	0	0	0	0	0	1	-1.91485	1.88123	0.294797	0.636446	0.196239	0	BES14_Tb427v10	45480	46544	+
Tb427_000010800	BT1 family, putative	19	11	8	13	17	12	41	46	82	2.05001	2.14811	3.07507e-09	2.94575e-06	5.5308	1	BES15_Tb427v10	18026	19924	+
Tb427_000010900:pseudogene	hypothetical protein, conserved	3	3	0	0	0	2	2	8	8	-0.573657	1.92587	0.0151791	0.149136	0.826419	0	BES15_Tb427v10	26064	26799	+
Tb427_000011000:pseudogene	hypothetical protein, conserved	1	2	0	0	2	0	4	7	8	-0.651669	2.89717	0.000921937	0.0236583	1.62602	1	BES15_Tb427v10	27037	27566	-
Tb427_000011100:pseudogene	Trypanosome variant surface glycoprotein (A-type), putative	1666	660	521	2554	1220	966	2004	1764	2388	7.67199	0.635732	0.332674	0.691204	0.160394	0	BES15_Tb427v10	31111	32276	+
Tb427_000011200	Trypanosome variant surface glycoprotein (A-type), putative	658	200	152	872	490	348	818	711	1063	6.30839	0.903638	0.214408	0.626458	0.203108	0	BES15_Tb427v10	33470	34672	+
Tb427_000011300	hypothetical protein, conserved	20	17	15	14	15	18	50	44	78	2.15711	1.80434	1.56656e-08	1.00045e-05	4.9998	1	BES15_Tb427v10	37768	39210	+
Tb427_000011400:pseudogene	hypothetical protein, conserved	12	9	5	6	15	19	19	32	87	1.70325	2.52015	0.00181486	0.0383031	1.41677	1	BES15_Tb427v10	40289	40647	+
Tb427_000011500	Adenylate and Guanylate cyclase catalytic domain containing protein, putative	18	14	8	11	3	10	23	34	79	1.83056	1.83492	0.000177068	0.0076521	2.11622	1	BES15_Tb427v10	42929	46735	+
Tb427_000011600	Zinc finger, C3HC4 type (RING finger)/BspA type Leucine rich repeat region (6 copies), putative	1	6	0	3	1	2	1	3	5	-0.77752	0.268731	0.741094	1	0	0	BES15_Tb427v10	47626	49518	+
Tb427_000011700	Zinc finger, C3HC4 type (RING finger) containing protein, putative	7	3	1	3	2	5	8	6	11	-0.0934891	1.23701	0.0360991	0.254583	0.59417	0	BES15_Tb427v10	50255	52285	+
Tb427_000011800	hypothetical protein, conserved	0	3	0	4	3	1	4	8	13	-0.298299	2.1925	0.00264279	0.0490111	1.30971	1	BES15_Tb427v10	53242	54348	+
Tb427_000011900	Trypanosomal VSG domain containing protein, putative	13	22	20	14	20	8	30	31	54	1.80846	1.1619	0.000356308	0.0120941	1.91743	1	BES15_Tb427v10	56613	57977	+
Tb427_000012000	hypothetical protein	32	38	45	37	31	11	45	45	59	2.47801	0.400709	0.0957037	0.422788	0.373877	0	BES15_Tb427v10	58525	59271	+
Tb427_000012100:pseudogene	ESAG protein, putative	2	6	4	2	5	5	11	10	18	0.24474	1.87194	0.000596614	0.0173481	1.76075	1	BES15_Tb427v10	59414	60394	+
Tb427_000012200:pseudogene	Trypanosomal VSG domain/Trypanosome variant surface glycoprotein C-terminal domain containing protein, putative	0	0	0	0	0	0	0	0	0	-2.0144	0	1	1	0	0	BES15_Tb427v10	65568	67074	+
Tb427_000012300:pseudogene	hypothetical protein, conserved	0	0	0	0	0	0	0	2	0	-1.82179	2.66942	0.143792	0.488521	0.311117	0	BES15_Tb427v10	86094	86993	+
Tb427_000012400:pseudogene	Trypanosomal VSG domain/Trypanosome variant surface glycoprotein C-terminal domain containing protein, putative	33	501	66	24	20	28	74	140	271	4.31227	0.0664421	0.958403	1	0	0	BES15_Tb427v10	88188	89744	+
Tb427_000012500	BT1 family, putative	2	0	4	1	2	2	4	8	8	-0.463989	1.86905	0.0101933	0.118919	0.924747	0	BES17_Tb427v10	14700	16598	+
Tb427_000012600	hypothetical protein, conserved	0	0	0	0	0	0	1	1	2	-1.65179	3.55276	0.0358354	0.253273	0.596412	0	BES17_Tb427v10	19617	19934	+
Tb427_000012700:pseudogene	hypothetical protein, conserved	0	0	0	1	0	0	0	2	3	-1.49988	2.26996	0.0996195	0.431757	0.364761	0	BES17_Tb427v10	22766	23496	+
Tb427_000012800:pseudogene	hypothetical protein, conserved	0	0	1	0	0	0	1	0	6	-1.36217	2.7267	0.0397692	0.263949	0.578479	0	BES17_Tb427v10	23733	24266	-
Tb427_000012900	Phosphotransferase enzyme family, putative	1177	1319	1202	949	1218	1255	475	555	825	6.8496	-0.897696	0.0135283	0.139681	-0.854862	0	BES17_Tb427v10	26810	27604	+
Tb427_000013000:pseudogene	Trypanosome variant surface glycoprotein (A-type), putative	180	113	86	332	171	132	469	461	612	5.32439	1.55785	0.0161535	0.155606	0.807974	0	BES17_Tb427v10	28940	30099	+
Tb427_000013100	Trypanosome variant surface glycoprotein (A-type), putative	39	29	25	97	39	15	127	111	165	3.42314	1.5263	0.0225509	0.189681	0.721977	0	BES17_Tb427v10	31294	32493	+
Tb427_000013200	hypothetical protein, conserved	1	5	4	0	2	1	15	16	19	0.388237	2.69077	5.00143e-06	0.000682703	3.16577	1	BES17_Tb427v10	36029	37471	+
Tb427_000013300:pseudogene	hypothetical protein, conserved	2	5	2	0	5	1	7	11	15	-0.014042	2.24082	0.000431855	0.013841	1.85883	1	BES17_Tb427v10	38551	38909	+
Tb427_000013400:pseudogene	Adenylate and Guanylate cyclase catalytic domain containing protein, putative	3	10	8	22	7	7	16	16	18	0.918819	0.65275	0.12009	0.484151	0.315019	0	BES17_Tb427v10	41351	44871	+
Tb427_000013500	Zinc finger, C3HC4 type (RING finger)/Leucine Rich Repeat, putative	2	1	4	4	4	4	3	2	7	-0.612271	0.538022	0.455277	0.823927	0.0841111	0	BES17_Tb427v10	45914	47806	+
Tb427_000013600:pseudogene	hypothetical protein, conserved	0	4	0	1	0	0	0	2	2	-1.29829	0.0997153	0.929274	1	0	0	BES17_Tb427v10	48865	49870	+
Tb427_000013700	Trypanosomal VSG domain containing protein, putative	5	10	10	8	9	7	24	15	18	0.879082	1.2088	0.00342076	0.0575455	1.23999	1	BES17_Tb427v10	52141	53529	+
Tb427_000013800	hypothetical protein, conserved	1	3	0	1	0	0	2	1	2	-1.23678	0.397227	0.699969	1	0	0	BES17_Tb427v10	53805	54491	+
Tb427_000013900	ESAG protein, putative	2	1	3	0	0	2	1	8	8	-0.612112	1.84422	0.0198813	0.176161	0.754091	0	BES17_Tb427v10	54951	55928	+
Tb427_000014000	Trypanosome variant surface glycoprotein (A-type)/Trypanosome variant surface glycoprotein C-terminal domain containing protein, putative	5	79	16	7	3	5	26	19	59	1.99277	0.390525	0.727596	1	0	0	BES17_Tb427v10	77325	78824	+
Tb427_000014100	hypothetical protein	0	0	0	0	0	0	0	0	0	-2.0144	0	1	1	0	0	BES1_Tb427v10	18960	19211	+
Tb427_000014200	Acetyltransferase (GNAT) domain/Acetyltransferase (GNAT) family, putative	14408	17531	17191	13893	16076	28304	11102	13048	17333	10.8534	-0.175349	0.285144	0.636446	-0.196239	0	BES1_Tb427v10	20299	20898	+
Tb427_000014300:pseudogene	Trypanosome variant surface glycoprotein (A-type), putative	6200	4993	5011	13938	5091	5025	6119	5237	6492	9.7175	-0.305125	0.493314	0.86437	-0.0633004	0	BES1_Tb427v10	22246	23408	+
Tb427_000014400	Trypanosome variant surface glycoprotein (A-type), putative	2495	1984	1860	5752	2219	2359	2518	2140	2553	8.40374	-0.294219	0.534176	0.902975	-0.0443244	0	BES1_Tb427v10	24599	25801	+
Tb427_000014500:pseudogene	hypothetical protein, conserved	4050	3623	3998	4088	2045	945	3150	3513	3961	8.86682	-0.139339	0.0953806	0.4223	-0.374379	0	BES1_Tb427v10	29394	30828	+
Tb427_000014600:pseudogene	hypothetical protein	3226	3635	3910	3908	3423	2923	3360	3763	4025	8.83533	0.0342622	0.673669	1	0	0	BES1_Tb427v10	32524	33471	+
Tb427_000014700	Adenylate and Guanylate cyclase catalytic domain containing protein, putative	3304	3195	3510	2902	2886	2883	2064	2512	3298	8.52448	-0.286553	0.173239	0.5478	-0.261378	0	BES1_Tb427v10	35523	39329	+
Tb427_000014800	hypothetical protein, conserved	3123	4322	4548	3353	2853	2175	2769	3438	4023	8.82273	-0.157346	0.474034	0.846696	-0.0722723	0	BES1_Tb427v10	40387	41124	+
Tb427_000014900:pseudogene	hypothetical protein, conserved	0	0	0	0	0	0	0	0	0	-2.0144	0	1	1	0	0	BES1_Tb427v10	41609	42380	+
Tb427_000015000:pseudogene	hypothetical protein, conserved	81	77	99	83	55	35	69	66	75	3.31824	-0.265232	0.151062	0.503526	-0.297978	0	BES1_Tb427v10	42806	43561	+
Tb427_000015100	Zinc finger, C3HC4 type (RING finger)/Leucine Rich Repeat, putative	2041	2157	1986	2066	2416	3462	1839	1912	2749	8.0294	0.0870474	0.588329	0.959739	0.0178466	0	BES1_Tb427v10	44314	46206	+
Tb427_000015200:pseudogene	hypothetical protein, conserved	8582	8868	8492	9300	8363	5972	7015	8313	9173	10.0447	-0.0939153	0.307427	0.653794	-0.184559	0	BES1_Tb427v10	47175	48159	+
Tb427_000015300	Adenylate and Guanylate cyclase catalytic domain containing protein, putative	91	80	97	63	63	40	70	79	95	3.38214	-0.0144566	0.937784	1	0	0	BES1_Tb427v10	50270	54076	+
Tb427_000015400	Zinc finger, C3HC4 type (RING finger) containing protein, putative	800	765	835	812	795	812	767	765	1020	6.67608	0.0985933	0.33212	0.690524	0.160821	0	BES1_Tb427v10	54964	56856	+
Tb427_000015500	Zinc finger, C3HC4 type (RING finger) containing protein, putative	1033	1039	962	1070	1318	1532	883	911	1198	6.97441	-0.0246139	0.794092	1	0	0	BES1_Tb427v10	57590	59620	+
Tb427_000015600:pseudogene	hypothetical protein, conserved	9911	10368	9336	10367	11267	11163	7954	9035	10300	10.2161	-0.120469	0.1988	0.598553	-0.222897	0	BES1_Tb427v10	60679	61677	+
Tb427_000015700	Trypanosomal VSG domain containing protein, putative	0	0	0	0	0	0	0	0	0	-2.0144	0	1	1	0	0	BES1_Tb427v10	63950	65362	+
Tb427_000015800	ESAG protein, putative	10097	10484	9920	9418	9873	8951	7188	8865	10979	10.2106	-0.134262	0.23599	0.636446	-0.196239	0	BES1_Tb427v10	66394	67383	+
Tb427_000015900:pseudogene	Trypanosomal VSG domain/Trypanosome variant surface glycoprotein C-terminal domain containing protein, putative	261	256	331	177	138	237	145	115	222	4.75259	-0.662179	0.106174	0.449157	-0.347602	0	BES1_Tb427v10	69440	70855	+
Tb427_000016000	Trypanosome variant surface glycoprotein (A-type), putative	1030803	896823	724489	1012383	835510	686825	644685	730554	864237	16.6706	-0.279094	0.08458	0.393103	-0.405493	0	BES1_Tb427v10	75570	77000	+
Tb427_000016100:pseudogene	hypothetical protein, conserved	1	0	0	0	0	0	0	1	0	-1.82173	0.299125	0.864363	1	0	0	BES2_Tb427v10	5423	5736	+
Tb427_000016200:pseudogene	Trypanosome variant surface glycoprotein (A-type), putative	1	1	4	3	0	1	2	3	4	-0.821783	0.411471	0.604224	0.974706	0.0111266	0	BES2_Tb427v10	7804	8966	+
Tb427_000016300:pseudogene	Trypanosome variant surface glycoprotein (A-type), putative	3	5	6	15	12	6	51	37	39	1.58804	2.54876	1.16628e-09	1.67585e-06	5.77577	1	BES2_Tb427v10	10157	11319	+
Tb427_000016400	Trypanosome variant surface glycoprotein (A-type), putative	4	2	2	10	4	2	14	9	5	0.0848651	1.05355	0.0588176	0.334827	0.475179	0	BES2_Tb427v10	12510	13712	+
Tb427_000016500	hypothetical protein, conserved	0	0	1	0	0	0	1	1	0	-1.73426	1.0893	0.494001	0.86437	0.0633004	0	BES2_Tb427v10	17317	18750	+
Tb427_000016600:pseudogene	hypothetical protein, conserved	0	0	0	0	0	0	0	0	0	-2.0144	0	1	1	0	0	BES2_Tb427v10	20425	21372	+
Tb427_000016700	Adenylate and Guanylate cyclase catalytic domain containing protein, putative	35	38	47	44	17	17	22	35	45	2.30728	-0.253724	0.332089	0.690524	-0.160821	0	BES2_Tb427v10	23443	27249	+
Tb427_000016800	hypothetical protein, conserved	18	14	11	8	7	10	10	29	31	1.25563	0.874449	0.0216483	0.185643	0.731321	0	BES2_Tb427v10	28308	29045	+
Tb427_000016900:pseudogene	hypothetical protein, conserved	5	9	5	1	8	2	6	13	19	0.348622	1.33098	0.011393	0.125707	0.900642	0	BES2_Tb427v10	29531	30304	+
Tb427_000017000:pseudogene	hypothetical protein, conserved	9	9	9	13	13	12	11	16	13	0.732621	0.427133	0.301601	0.645374	0.190189	0	BES2_Tb427v10	30730	31486	+
Tb427_000017100	Zinc finger, C3HC4 type (RING finger) containing protein, putative	0	4	0	4	2	2	2	6	7	-0.612544	1.28841	0.0965609	0.424481	0.372142	0	BES2_Tb427v10	32237	34129	+
Tb427_000017200	hypothetical protein, conserved	4	7	2	4	12	7	7	15	10	0.155502	1.31637	0.013836	0.141084	0.850522	0	BES2_Tb427v10	35086	36192	+
Tb427_000017300	Trypanosomal VSG domain containing protein, putative	31	37	23	40	33	32	29	57	42	2.27024	0.396244	0.134328	0.488521	0.311117	0	BES2_Tb427v10	38469	39893	+
Tb427_000017400	ESAG protein, putative	21	15	7	6	21	11	10	37	21	1.21212	0.88618	0.0638713	0.352765	0.452514	0	BES2_Tb427v10	40928	41914	+
Tb427_000017500:pseudogene	hypothetical protein, conserved	0	0	0	0	0	0	0	0	0	-2.0144	0	1	1	0	0	BES2_Tb427v10	52437	53309	+
Tb427_000017600	hypothetical protein, conserved	0	0	0	0	0	0	0	1	0	-1.91488	1.88044	0.294755	0.636446	0.196239	0	BES2_Tb427v10	53568	54497	+
Tb427_000017700	hypothetical protein, conserved	130	124	116	153	84	67	182	161	133	4.1625	0.296453	0.0381053	0.262517	0.580842	0	BES2_Tb427v10	55344	55673	+
Tb427_000017800:pseudogene	hypothetical protein, conserved	0	0	0	0	0	0	0	0	0	-2.0144	0	1	1	0	0	BES2_Tb427v10	58243	59115	+
Tb427_000017900	hypothetical protein, conserved	0	0	0	0	0	0	0	0	0	-2.0144	0	1	1	0	0	BES2_Tb427v10	59374	60303	+
Tb427_000018000	hypothetical protein, conserved	94	124	94	123	102	71	197	179	121	4.06386	0.62433	0.000136058	0.00642752	2.19196	1	BES2_Tb427v10	61150	61479	+
Tb427_000018100	RNase H, putative	0	0	1	0	0	0	1	0	0	-1.82171	0.300331	0.864008	1	0	0	BES2_Tb427v10	72614	73939	-
Tb427_000018200	Reverse transcriptase (RNA-dependent DNA polymerase), putative	0	0	0	0	0	0	0	1	0	-1.91488	1.88044	0.294755	0.636446	0.196239	0	BES2_Tb427v10	74084	75277	-
Tb427_000018300	Endonuclease-reverse transcriptase, putative	0	0	0	0	0	1	0	1	0	-1.91488	1.88044	0.294755	0.636446	0.196239	0	BES2_Tb427v10	75301	76224	-
Tb427_000018400	Trypanosomal VSG domain/Trypanosome variant surface glycoprotein C-terminal domain containing protein, putative	1227	1297	796	840	1070	1018	673	2185	1538	7.24377	0.499651	0.306639	0.652681	0.185299	0	BES2_Tb427v10	76769	78352	+
Tb427_000018500:pseudogene	hypothetical protein, conserved	0	0	0	0	0	0	0	0	0	-2.0144	0	1	1	0	0	BES3_Tb427v10	13636	13963	+
Tb427_000018600	BT1 family, putative	8	6	8	4	17	13	28	43	52	1.52798	2.64593	3.48594e-10	6.38938e-07	6.19454	1	BES3_Tb427v10	16336	18234	+
Tb427_000018700	hypothetical protein, conserved	0	1	1	0	0	0	5	0	3	-1.2366	2.1747	0.0570426	0.328462	0.483515	0	BES3_Tb427v10	21252	21569	+
Tb427_000018800:pseudogene	hypothetical protein, conserved	1	1	3	0	0	0	5	2	6	-0.821457	1.71133	0.043736	0.28035	0.5523	0	BES3_Tb427v10	24385	25110	+
Tb427_000018900:pseudogene	hypothetical protein	0	0	0	0	0	0	3	5	4	-1.12125	5.05244	0.000394306	0.0129527	1.88764	1	BES3_Tb427v10	25348	25867	-
Tb427_000019000:pseudogene	hypothetical protein, conserved	0	0	0	0	0	0	0	0	0	-2.0144	0	1	1	0	0	BES3_Tb427v10	27008	27335	+
Tb427_000019100:pseudogene	Trypanosome variant surface glycoprotein (A-type), putative	185	112	85	440	174	108	491	496	558	5.3924	1.35544	0.0529526	0.316065	0.500223	0	BES3_Tb427v10	29404	30563	+
Tb427_000019200	Trypanosome variant surface glycoprotein (A-type), putative	37	18	28	87	27	17	96	88	147	3.18605	1.40215	0.0426548	0.276191	0.55879	0	BES3_Tb427v10	31758	32957	+
Tb427_000019300	hypothetical protein, conserved	0	3	1	5	3	7	5	10	28	0.222749	2.6267	0.000898689	0.0232674	1.63325	1	BES3_Tb427v10	35748	36263	-
Tb427_000019400	hypothetical protein, conserved	5	9	4	4	8	4	13	14	25	0.638135	1.64975	0.000479137	0.0149669	1.82487	1	BES3_Tb427v10	36490	37926	+
Tb427_000019500:pseudogene	hypothetical protein, conserved	1	4	4	1	1	3	8	8	22	0.13293	2.30056	0.000167022	0.00740352	2.13056	1	BES3_Tb427v10	38877	39384	+
Tb427_000019600:pseudogene	Adenylate and Guanylate cyclase catalytic domain containing protein, putative	2	5	1	4	3	1	8	14	25	0.368269	2.35492	3.20784e-05	0.00251422	2.5996	1	BES3_Tb427v10	41657	45177	+
Tb427_000019700	Zinc finger, C3HC4 type (RING finger)/Leucine Rich Repeat, putative	0	2	0	1	3	3	7	5	8	-0.612154	2.97302	0.000573399	0.0168694	1.7729	1	BES3_Tb427v10	46252	48144	+
Tb427_000019800:pseudogene	hypothetical protein, conserved	1	6	2	2	2	3	9	10	22	0.22299	2.27923	0.000106283	0.00553664	2.25675	1	BES3_Tb427v10	49206	50207	+
Tb427_000019900	Trypanosomal VSG domain containing protein, putative	11	23	16	12	9	5	23	27	40	1.55382	0.96237	0.00451673	0.0689222	1.16164	1	BES3_Tb427v10	52362	53744	+
Tb427_000020000	hypothetical protein, conserved	8	7	9	10	5	8	16	17	21	0.850884	1.08784	0.00752036	0.0967093	1.01453	1	BES3_Tb427v10	54023	54709	+
Tb427_000020100	ESAG protein, putative	1	1	2	0	0	2	4	7	7	-0.651635	2.45728	0.00282158	0.050945	1.2929	1	BES3_Tb427v10	55169	56146	+
Tb427_000020200:pseudogene	Trypanosome variant surface glycoprotein (A-type)/Trypanosome variant surface glycoprotein C-terminal domain containing protein, putative	7	47	7	1	11	8	18	41	72	1.87273	1.49952	0.210889	0.621176	0.206785	0	BES3_Tb427v10	62915	64519	+
Tb427_000020300:pseudogene	hypothetical protein, conserved	0	0	0	0	0	0	0	0	0	-2.0144	0	1	1	0	0	BES4_Tb427v10	14489	14816	+
Tb427_000020400:pseudogene	Trypanosome variant surface glycoprotein (A-type), putative	0	0	0	0	0	0	0	2	0	-1.82179	2.66942	0.143792	0.488521	0.311117	0	BES4_Tb427v10	16883	18048	+
Tb427_000020500:pseudogene	Trypanosome variant surface glycoprotein (A-type), putative	0	0	0	0	0	0	0	0	0	-2.0144	0	1	1	0	0	BES4_Tb427v10	19240	20405	+
Tb427_000020600	Trypanosome variant surface glycoprotein (A-type), putative	5	7	0	9	4	3	10	24	27	0.763062	1.94677	0.00069437	0.0194679	1.71068	1	BES4_Tb427v10	21597	22802	+
Tb427_000020700	hypothetical protein, conserved	12	10	19	22	6	1	19	24	30	1.4069	0.642064	0.0607801	0.342109	0.465835	0	BES4_Tb427v10	26406	27839	+
Tb427_000020800:pseudogene	hypothetical protein, conserved	11	10	10	8	11	9	15	15	13	0.763542	0.56314	0.168351	0.539367	0.268116	0	BES4_Tb427v10	29507	30464	+
Tb427_000020900	Adenylate and Guanylate cyclase catalytic domain containing protein, putative	5	2	1	1	1	0	7	6	10	-0.297809	1.72737	0.00892292	0.108071	0.966292	0	BES4_Tb427v10	32560	36366	+
Tb427_000021000	hypothetical protein, conserved	4	4	2	2	3	4	3	1	4	-0.734141	-0.148016	0.846854	1	0	0	BES4_Tb427v10	37427	38164	+
Tb427_000021100:pseudogene	hypothetical protein	5	6	9	5	5	0	5	4	0	-0.236756	-1.01546	0.126159	0.488521	-0.311117	0	BES4_Tb427v10	38650	39420	+
Tb427_000021200:pseudogene	hypothetical protein, conserved	0	3	8	2	2	1	3	1	1	-0.821673	-0.899479	0.311417	0.659838	-0.180563	0	BES4_Tb427v10	39846	40602	+
Tb427_000021300	Zinc finger, C3HC4 type (RING finger)/BspA type Leucine rich repeat region (6 copies)/Leucine Rich Repeat, putative	5	1	2	1	5	0	1	7	2	-0.777248	0.551502	0.491215	0.86437	0.0633004	0	BES4_Tb427v10	41358	43250	+
Tb427_000021400	hypothetical protein, conserved	1	0	1	2	2	1	1	2	2	-1.29825	0.686411	0.520241	0.890762	0.0502382	0	BES4_Tb427v10	44312	45313	+
Tb427_000021500	Trypanosomal VSG domain containing protein, putative	3	5	1	2	2	2	8	7	7	-0.267002	1.39045	0.0267554	0.212405	0.672835	0	BES4_Tb427v10	47562	49031	+
Tb427_000021600	hypothetical protein, conserved	0	0	1	0	2	0	0	3	2	-1.49981	2.26752	0.100123	0.432685	0.363828	0	BES4_Tb427v10	49302	50000	+
Tb427_000021700	ESAG protein, putative	1	2	1	3	0	0	5	5	6	-0.612326	1.55875	0.033575	0.246985	0.607329	0	BES4_Tb427v10	50462	51448	+
Tb427_000021800:pseudogene	hypothetical protein, conserved	0	1	1	1	0	0	0	0	0	-1.73435	-2.80093	0.138438	0.488521	-0.311117	0	BES4_Tb427v10	60718	62210	+
Tb427_000021900	Trypanosome variant surface glycoprotein (A-type), putative	2	46	25	2	3	3	16	15	28	1.38845	0.0811364	0.941931	1	0	0	BES4_Tb427v10	63681	65111	+
Tb427_000022000:pseudogene	hypothetical protein, conserved	1	0	0	0	0	0	0	0	2	-1.73422	1.08967	0.500192	0.868047	0.061457	0	BES5_Tb427v10	65	973	+
Tb427_000022100	Retrotransposon hot spot protein, putative	1	1	0	0	0	0	0	0	0	-1.82172	-2.31736	0.228885	0.636446	-0.196239	0	BES5_Tb427v10	1616	2986	+
Tb427_000022200:pseudogene	RNA polymerase Rpb2, domain 4, putative	0	0	0	0	0	0	0	1	0	-1.91488	1.88044	0.294755	0.636446	0.196239	0	BES5_Tb427v10	4182	6036	+
Tb427_000022300:pseudogene	hypothetical protein, conserved	0	0	0	0	0	0	0	0	0	-2.0144	0	1	1	0	0	BES5_Tb427v10	13134	13447	+
Tb427_000022400:pseudogene	Trypanosome variant surface glycoprotein (A-type), putative	4	11	9	46	21	22	98	96	62	2.58673	2.30698	0.0181228	0.168914	0.772334	0	BES5_Tb427v10	15517	16679	+
Tb427_000022500	Trypanosome variant surface glycoprotein (A-type), putative	19	23	15	44	33	37	158	168	136	3.35153	2.6241	4.78638e-14	4.12658e-10	9.38441	1	BES5_Tb427v10	17872	19074	+
Tb427_000022600	hypothetical protein, conserved	7	15	9	27	18	7	90	101	131	2.80131	2.90031	1.13722e-11	3.26817e-08	7.4857	1	BES5_Tb427v10	22669	24105	+
Tb427_000022700:pseudogene	hypothetical protein, conserved	2	11	6	10	12	9	31	31	47	1.42664	2.3261	2.69418e-08	1.40775e-05	4.85147	1	BES5_Tb427v10	25831	26767	+
Tb427_000022800	Adenylate and Guanylate cyclase catalytic domain containing protein, putative	26	16	24	20	27	17	7	26	24	1.47301	-0.167339	0.633686	1	0	0	BES5_Tb427v10	28796	32602	+
Tb427_000022900	hypothetical protein, conserved	0	0	0	0	0	0	0	0	0	-2.0144	0	1	1	0	0	BES5_Tb427v10	33671	34408	+
Tb427_000023000:pseudogene	hypothetical protein, conserved	49	30	36	55	20	8	39	42	34	2.4017	-0.131523	0.59953	0.969856	-0.0132927	0	BES5_Tb427v10	34894	35670	+
Tb427_000023100:pseudogene	hypothetical protein, conserved	76	78	75	80	55	39	81	85	103	3.38813	0.230526	0.192022	0.584474	0.233235	0	BES5_Tb427v10	36096	36851	+
Tb427_000023200	Zinc finger, C3HC4 type (RING finger) containing protein, putative	1	1	0	2	0	0	1	1	1	-1.42953	0.0154679	0.9897	1	0	0	BES5_Tb427v10	37603	39495	+
Tb427_000023300:pseudogene	hypothetical protein, conserved	1	0	0	1	0	5	2	5	3	-1.12132	2.48138	0.0192486	0.174151	0.759073	0	BES5_Tb427v10	40497	41497	+
Tb427_000023400	Trypanosomal VSG domain containing protein, putative	16	7	11	10	12	14	13	12	20	0.865283	0.456442	0.257957	0.636446	0.196239	0	BES5_Tb427v10	43839	45242	+
Tb427_000023500	ESAG protein, putative	0	0	0	0	0	0	0	0	0	-2.0144	0	1	1	0	0	BES5_Tb427v10	46274	47260	+
Tb427_000023600	Trypanosome variant surface glycoprotein (A-type)/Trypanosome variant surface glycoprotein C-terminal domain containing protein, putative	4	94	14	6	4	7	59	51	81	2.51478	1.12355	0.325898	0.681394	0.166602	0	BES5_Tb427v10	62077	63657	+
Tb427_000023700:pseudogene	hypothetical protein, conserved	0	0	0	0	0	0	0	0	0	-2.0144	0	1	1	0	0	BES7_Tb427v10	17240	17553	+
Tb427_000023800	BT1 family, putative	10	6	10	4	10	3	35	44	62	1.71102	2.63941	1.21876e-10	2.87416e-07	6.54149	1	BES7_Tb427v10	19927	21825	+
Tb427_000023900:pseudogene	hypothetical protein, conserved	0	0	0	0	0	0	4	3	3	-1.23669	4.79905	0.00110981	0.0269408	1.56959	1	BES7_Tb427v10	27963	28698	+
Tb427_000024000:pseudogene	hypothetical protein, conserved	1	0	2	1	0	0	1	2	2	-1.29815	0.684811	0.521464	0.892112	0.0495805	0	BES7_Tb427v10	28977	29469	-
Tb427_000024100:pseudogene	hypothetical protein, conserved	0	0	0	0	0	0	0	0	0	-2.0144	0	1	1	0	0	BES7_Tb427v10	30615	30928	+
Tb427_000024200	Trypanosome variant surface glycoprotein (A-type), putative	85	51	35	138	59	31	190	157	186	3.91913	1.22595	0.035766	0.253273	0.596412	0	BES7_Tb427v10	33001	34197	+
Tb427_000024300	Trypanosome variant surface glycoprotein (A-type), putative	0	0	0	0	0	1	0	1	0	-1.91488	1.88044	0.294755	0.636446	0.196239	0	BES7_Tb427v10	35385	36590	+
Tb427_000024400	Trypanosome variant surface glycoprotein (A-type), putative	3	6	5	22	4	1	27	20	33	1.20014	1.58229	0.00135662	0.0313306	1.50403	1	BES7_Tb427v10	37778	38983	+
Tb427_000024500	hypothetical protein, conserved	6	14	5	4	10	1	10	21	16	0.670254	1.11034	0.0147911	0.146914	0.832936	0	BES7_Tb427v10	42070	43509	+
Tb427_000024600:pseudogene	hypothetical protein	3	5	2	0	3	1	13	12	22	0.328631	2.60278	1.18784e-05	0.0012128	2.91621	1	BES7_Tb427v10	44671	45184	+
Tb427_000024700	Adenylate and Guanylate cyclase catalytic domain containing protein, putative	126	119	116	89	173	275	99	119	155	3.8893	0.155465	0.340163	0.701375	0.15405	0	BES7_Tb427v10	47260	51066	+
Tb427_000024800	hypothetical protein, conserved	0	0	0	0	0	0	0	0	0	-2.0144	0	1	1	0	0	BES7_Tb427v10	52132	52869	+
Tb427_000024900:pseudogene	hypothetical protein, conserved	0	0	0	0	0	0	0	0	0	-2.0144	0	1	1	0	0	BES7_Tb427v10	53355	54126	+
Tb427_000025000:pseudogene	hypothetical protein, conserved	8	11	10	9	7	1	11	18	14	0.748132	0.600768	0.146199	0.493134	0.307035	0	BES7_Tb427v10	54552	55307	+
Tb427_000025100	Zinc finger, C3HC4 type (RING finger) containing protein, putative	0	0	0	0	0	0	0	1	0	-1.91488	1.88044	0.294755	0.636446	0.196239	0	BES7_Tb427v10	56063	57955	+
Tb427_000025200	hypothetical protein, conserved	1	2	4	1	1	1	3	4	2	-0.867472	0.569332	0.483977	0.858385	0.0663181	0	BES7_Tb427v10	58912	60018	+
Tb427_000025300	Trypanosomal VSG domain containing protein, putative	0	0	0	1	1	1	0	0	0	-1.91494	-1.57929	0.394608	0.747235	-0.126543	0	BES7_Tb427v10	62299	63711	+
Tb427_000025400	ESAG protein, putative	0	0	2	1	0	0	0	1	0	-1.65188	-0.921005	0.55345	0.923735	-0.0344527	0	BES7_Tb427v10	64741	65727	+
Tb427_000025500:pseudogene	hypothetical protein, conserved	0	7	0	1	3	1	1	2	3	-1.01448	0.015771	0.987117	1	0	0	BES7_Tb427v10	81300	82156	+
Tb427_000025600	Trypanosomal VSG domain/Trypanosome variant surface glycoprotein C-terminal domain containing protein, putative	4	147	29	7	21	17	40	43	119	2.83415	0.542208	0.67047	1	0	0	BES7_Tb427v10	82389	83918	+
Tb427_000025700	hypothetical protein, conserved	1	1	1	1	0	0	0	1	0	-1.57387	-1.28364	0.376615	0.747235	-0.126543	0	Chr10_3A_Tb427v10	134	1957	-
Tb427_000025800	hypothetical protein	0	0	0	1	0	0	0	0	0	-1.91494	-1.57929	0.394608	0.747235	-0.126543	0	Chr10_3A_Tb427v10	2243	2962	-
Tb427_000025900	Reverse transcriptase (RNA-dependent DNA polymerase), putative	0	1	1	0	0	0	1	0	0	-1.73425	-0.435724	0.789145	1	0	0	Chr10_3A_Tb427v10	3097	3771	-
Tb427_000026000:pseudogene	Trypanosome variant surface glycoprotein C-terminal domain containing protein, putative	0	0	0	0	0	0	0	2	0	-1.82179	2.66942	0.143792	0.488521	0.311117	0	Chr10_3A_Tb427v10	5583	6157	-
Tb427_000026100	Trypanosomal VSG domain containing protein, putative	0	0	0	0	0	0	0	1	0	-1.91488	1.88044	0.294755	0.636446	0.196239	0	Chr10_3A_Tb427v10	7311	8192	-
Tb427_000026200	Trypanosomal VSG domain containing protein, putative	0	0	0	0	0	0	0	0	0	-2.0144	0	1	1	0	0	Chr10_3A_Tb427v10	8193	8489	-
Tb427_000026300:pseudogene	Trypanosomal VSG domain containing protein, putative	0	0	0	0	0	0	1	0	1	-1.82171	2.67109	0.138154	0.488521	0.311117	0	Chr10_3A_Tb427v10	33222	34521	-
Tb427_000026400:pseudogene	Trypanosomal VSG domain containing protein, putative	0	0	0	0	0	0	0	0	3	-1.73424	3.17857	0.0786653	0.376856	0.423825	0	Chr10_3A_Tb427v10	42629	44140	-
Tb427_000026500:pseudogene	hypothetical protein	0	0	0	0	0	0	0	0	1	-1.91485	1.88123	0.294797	0.636446	0.196239	0	Chr10_3A_Tb427v10	44671	45516	-
Tb427_000026600	Trypanosome variant surface glycoprotein (A-type), putative	0	0	0	0	0	0	0	0	0	-2.0144	0	1	1	0	0	Chr10_3A_Tb427v10	47327	48223	-
Tb427_000026700	Trypanosomal VSG domain/Trypanosome variant surface glycoprotein C-terminal domain containing protein, putative	0	0	0	0	0	0	0	1	1	-1.82175	2.6702	0.138113	0.488521	0.311117	0	Chr10_3A_Tb427v10	50533	51990	-
Tb427_000026800	hypothetical protein	0	0	0	0	0	0	0	0	0	-2.0144	0	1	1	0	0	Chr10_3A_Tb427v10	54188	54775	-
Tb427_000026900:pseudogene	Trypanosomal VSG domain containing protein, putative	0	0	0	0	1	0	0	0	2	-1.82172	2.67098	0.143858	0.488521	0.311117	0	Chr10_3A_Tb427v10	56941	58076	-
Tb427_000027000:pseudogene	hypothetical protein, conserved	0	0	0	0	0	0	0	0	1	-1.91485	1.88123	0.294797	0.636446	0.196239	0	Chr10_3A_Tb427v10	58309	59168	-
Tb427_000027100:pseudogene	Trypanosome variant surface glycoprotein (A-type), putative	0	0	2	0	0	0	0	1	0	-1.73426	-0.437152	0.791524	1	0	0	Chr10_3A_Tb427v10	61598	63067	+
Tb427_000027200:pseudogene	hypothetical protein, conserved	0	0	0	0	0	0	0	0	0	-2.0144	0	1	1	0	0	Chr10_3A_Tb427v10	66281	67783	+
Tb427_000027300:pseudogene	Reverse transcriptase (RNA-dependent DNA polymerase), putative	0	0	1	0	0	0	0	1	1	-1.73427	1.08918	0.494019	0.86437	0.0633004	0	Chr10_3A_Tb427v10	70098	72810	+
Tb427_000027400:pseudogene	hypothetical protein, conserved	0	0	0	0	0	0	0	1	0	-1.91488	1.88044	0.294755	0.636446	0.196239	0	Chr10_3A_Tb427v10	74534	75538	-
Tb427_000027500	Trypanosomal VSG domain/Trypanosome variant surface glycoprotein C-terminal domain containing protein, putative	0	0	0	0	0	0	0	0	0	-2.0144	0	1	1	0	0	Chr10_3A_Tb427v10	81369	82802	-
Tb427_000027600:pseudogene	hypothetical protein	0	0	0	0	0	0	0	0	0	-2.0144	0	1	1	0	0	Chr10_3A_Tb427v10	82995	83883	-
Tb427_000027700:pseudogene	hypothetical protein	0	0	1	2	0	0	2	1	0	-1.49993	0.378245	0.767681	1	0	0	Chr10_3A_Tb427v10	87852	88536	+
Tb427_000027800:pseudogene	hypothetical protein	1	1	1	0	1	1	0	1	1	-1.57377	-0.132692	0.922242	1	0	0	Chr10_3A_Tb427v10	88736	89352	+
Tb427_000027900	Trypanosomal VSG domain containing protein, putative	0	0	0	0	0	0	0	0	0	-2.0144	0	1	1	0	0	Chr10_3A_Tb427v10	89709	91220	-
Tb427_000028000:pseudogene	hypothetical protein, conserved	0	0	0	0	0	0	0	1	0	-1.91488	1.88044	0.294755	0.636446	0.196239	0	Chr10_3A_Tb427v10	92925	93414	+
Tb427_000028100:pseudogene	hypothetical protein	0	0	0	0	0	0	0	0	0	-2.0144	0	1	1	0	0	Chr10_3A_Tb427v10	94566	94987	-
Tb427_000028200	Trypanosome variant surface glycoprotein (A-type)/Trypanosome variant surface glycoprotein C-terminal domain containing protein, putative	0	0	0	0	0	0	0	0	0	-2.0144	0	1	1	0	0	Chr10_3A_Tb427v10	95511	97106	-
Tb427_000028300:pseudogene	hypothetical protein, conserved	0	0	0	0	0	0	0	0	2	-1.82172	2.67098	0.143858	0.488521	0.311117	0	Chr10_3A_Tb427v10	100721	101741	-
Tb427_000028400:pseudogene	hypothetical protein, conserved	0	0	0	0	0	0	0	0	0	-2.0144	0	1	1	0	0	Chr10_3A_Tb427v10	103035	104312	-
Tb427_000028500	hypothetical protein, conserved	0	0	0	0	0	0	1	0	1	-1.82171	2.67109	0.138154	0.488521	0.311117	0	Chr10_3A_Tb427v10	107094	107807	-
Tb427_000028600:pseudogene	Trypanosomal VSG domain/Trypanosome variant surface glycoprotein C-terminal domain containing protein, putative	0	0	0	0	0	0	0	0	0	-2.0144	0	1	1	0	0	Chr10_3A_Tb427v10	113019	114428	-
Tb427_000028700:pseudogene	hypothetical protein	0	0	0	0	0	0	1	0	0	-1.91484	1.88135	0.294803	0.636446	0.196239	0	Chr10_3A_Tb427v10	114845	115658	-
Tb427_000028800	hypothetical protein, conserved	0	0	0	0	0	0	0	0	0	-2.0144	0	1	1	0	0	Chr10_3A_Tb427v10	116535	117989	-
Tb427_000028900:pseudogene	hypothetical protein, conserved	0	0	0	0	0	0	0	0	0	-2.0144	0	1	1	0	0	Chr10_3A_Tb427v10	121855	122524	-
Tb427_000029000:pseudogene	Trypanosomal VSG domain/Trypanosome variant surface glycoprotein C-terminal domain containing protein, putative	0	0	0	0	0	0	0	0	1	-1.91485	1.88123	0.294797	0.636446	0.196239	0	Chr10_3A_Tb427v10	125814	127461	-
Tb427_000029100:pseudogene	Trypanosome variant surface glycoprotein (A-type)/Trypanosome variant surface glycoprotein C-terminal domain containing protein, putative	0	0	0	0	0	0	0	2	1	-1.73431	3.17705	0.0717276	0.360448	0.443157	0	Chr10_3A_Tb427v10	130189	131556	-
Tb427_000029200:pseudogene	Trypanosomal VSG domain containing protein, putative	0	0	0	0	0	0	0	0	0	-2.0144	0	1	1	0	0	Chr10_3A_Tb427v10	133750	135155	-
Tb427_000029300:pseudogene	hypothetical protein	0	0	0	0	0	0	0	0	1	-1.91485	1.88123	0.294797	0.636446	0.196239	0	Chr10_3A_Tb427v10	135482	136342	-
Tb427_000029400	hypothetical protein	0	0	0	0	0	0	0	0	0	-2.0144	0	1	1	0	0	Chr10_3A_Tb427v10	137829	138806	-
Tb427_000029500	hypothetical protein	0	0	0	0	0	0	0	0	0	-2.0144	0	1	1	0	0	Chr10_3A_Tb427v10	138819	139187	-
Tb427_000029600	Endonuclease-reverse transcriptase, putative	0	0	0	0	0	0	0	0	0	-2.0144	0	1	1	0	0	Chr10_3A_Tb427v10	141881	143632	+
Tb427_000029700	RNase H, putative	0	0	0	0	0	0	0	0	0	-2.0144	0	1	1	0	0	Chr10_3A_Tb427v10	144992	145600	+
Tb427_000029800:pseudogene	Trypanosomal VSG domain/Trypanosome variant surface glycoprotein C-terminal domain containing protein, putative	0	0	0	0	0	0	0	0	0	-2.0144	0	1	1	0	0	Chr10_3A_Tb427v10	146871	148196	+
Tb427_000029900:pseudogene	Trypanosome variant surface glycoprotein (A-type), putative	0	0	0	0	0	0	1	0	0	-1.91484	1.88135	0.294803	0.636446	0.196239	0	Chr10_3A_Tb427v10	150105	151415	+
Tb427_000030000:pseudogene	hypothetical protein, conserved	0	0	0	0	0	0	0	0	1	-1.91485	1.88123	0.294797	0.636446	0.196239	0	Chr10_3A_Tb427v10	153350	154826	+
Tb427_000030100:pseudogene	hypothetical protein	0	0	0	0	0	0	0	1	0	-1.91488	1.88044	0.294755	0.636446	0.196239	0	Chr10_3A_Tb427v10	156196	157004	+
Tb427_000030200:pseudogene	Trypanosomal VSG domain containing protein, putative	0	0	0	0	0	0	0	0	0	-2.0144	0	1	1	0	0	Chr10_3A_Tb427v10	157618	158776	+
Tb427_000030300:pseudogene	Reverse transcriptase (RNA-dependent DNA polymerase), putative	0	0	0	0	0	0	1	0	2	-1.73423	3.17868	0.0717806	0.360448	0.443157	0	Chr10_3A_Tb427v10	162173	164882	+
Tb427_000030400:pseudogene	Trypanosomal VSG domain/Trypanosome variant surface glycoprotein C-terminal domain containing protein, putative	0	0	0	0	0	0	0	0	0	-2.0144	0	1	1	0	0	Chr10_3A_Tb427v10	168825	170384	-
Tb427_000030500:pseudogene	hypothetical protein	0	0	0	0	0	0	0	0	0	-2.0144	0	1	1	0	0	Chr10_3A_Tb427v10	171015	171873	-
Tb427_000030600:pseudogene	Trypanosome variant surface glycoprotein (A-type), putative	0	0	0	0	0	0	0	0	0	-2.0144	0	1	1	0	0	Chr10_3A_Tb427v10	173916	175264	+
Tb427_000030700:pseudogene	hypothetical protein, conserved	0	0	0	0	0	0	0	0	0	-2.0144	0	1	1	0	0	Chr10_3A_Tb427v10	181513	182182	+
Tb427_000030800:pseudogene	hypothetical protein, conserved	0	0	0	0	0	0	1	0	0	-1.91484	1.88135	0.294803	0.636446	0.196239	0	Chr10_3A_Tb427v10	185789	186597	+
Tb427_000030900:pseudogene	hypothetical protein	0	0	0	0	0	0	2	1	0	-1.73426	3.17803	0.0717598	0.360448	0.443157	0	Chr10_3A_Tb427v10	188569	189495	+
Tb427_000031000:pseudogene	Reverse transcriptase (RNA-dependent DNA polymerase), putative	0	1	1	0	0	0	0	0	0	-1.82174	-2.31707	0.228857	0.636446	-0.196239	0	Chr10_3A_Tb427v10	192431	195141	-
Tb427_000031100	Trypanosomal VSG domain containing protein, putative	0	0	0	0	0	0	0	0	0	-2.0144	0	1	1	0	0	Chr10_3A_Tb427v10	199912	201300	+
Tb427_000031200	Trypanosome variant surface glycoprotein (A-type)/Trypanosome variant surface glycoprotein C-terminal domain containing protein, putative	0	0	0	0	0	0	0	0	0	-2.0144	0	1	1	0	0	Chr10_3A_Tb427v10	203412	204833	+
Tb427_000031300:pseudogene	Trypanosomal VSG domain containing protein, putative	0	0	0	0	0	0	0	0	0	-2.0144	0	1	1	0	0	Chr10_3A_Tb427v10	206417	207782	+
Tb427_000031400:pseudogene	hypothetical protein	0	0	0	0	0	0	2	2	0	-1.65181	3.55212	0.0385913	0.262517	0.580842	0	Chr10_3A_Tb427v10	209580	210912	+
Tb427_000031500:pseudogene	Trypanosome variant surface glycoprotein C-terminal domain containing protein, putative	0	0	0	0	0	0	0	0	0	-2.0144	0	1	1	0	0	Chr10_3A_Tb427v10	213422	213915	+
Tb427_000031600:pseudogene	Trypanosome variant surface glycoprotein C-terminal domain containing protein, putative	0	0	0	0	0	0	0	0	0	-2.0144	0	1	1	0	0	Chr10_3A_Tb427v10	215790	217250	+
Tb427_000031700	hypothetical protein, conserved	0	0	0	0	0	0	0	0	1	-1.91485	1.88123	0.294797	0.636446	0.196239	0	Chr10_3A_Tb427v10	220021	220920	+
Tb427_000031800:pseudogene	Trypanosome variant surface glycoprotein (A-type), putative	0	0	0	0	0	0	0	0	0	-2.0144	0	1	1	0	0	Chr10_3A_Tb427v10	222689	224081	+
Tb427_000031900	Trypanosomal VSG domain containing protein, putative	0	0	0	0	0	0	0	0	1	-1.91485	1.88123	0.294797	0.636446	0.196239	0	Chr10_3A_Tb427v10	226443	227366	+
Tb427_000032000:pseudogene	hypothetical protein, conserved	0	0	0	0	0	0	0	0	0	-2.0144	0	1	1	0	0	Chr10_3A_Tb427v10	229332	230160	+
Tb427_000032100:pseudogene	Trypanosomal VSG domain/Trypanosome variant surface glycoprotein C-terminal domain containing protein, putative	0	0	0	0	0	0	1	0	0	-1.91484	1.88135	0.294803	0.636446	0.196239	0	Chr10_3A_Tb427v10	230631	232157	+
Tb427_000032200:pseudogene	hypothetical protein, conserved	0	0	0	0	0	0	0	0	3	-1.73424	3.17857	0.0786653	0.376856	0.423825	0	Chr10_3A_Tb427v10	234232	234800	+
Tb427_000032300	Trypanosome variant surface glycoprotein (A-type), putative	0	0	0	0	0	0	0	0	0	-2.0144	0	1	1	0	0	Chr10_3A_Tb427v10	235387	236367	+
Tb427_000032400	Trypanosome variant surface glycoprotein (A-type)/Trypanosome variant surface glycoprotein C-terminal domain containing protein, putative	0	0	0	0	0	0	1	0	1	-1.82171	2.67109	0.138154	0.488521	0.311117	0	Chr10_3A_Tb427v10	238556	240091	+
Tb427_000032500:pseudogene	Reverse transcriptase (RNA-dependent DNA polymerase), putative	0	0	0	0	0	0	0	0	0	-2.0144	0	1	1	0	0	Chr10_3A_Tb427v10	244599	247300	-
Tb427_000032600	hypothetical protein, conserved	0	0	0	0	0	0	0	0	0	-2.0144	0	1	1	0	0	Chr10_3A_Tb427v10	249579	250979	-
Tb427_000032700:pseudogene	hypothetical protein, conserved	0	0	0	0	0	0	1	1	0	-1.82175	2.67032	0.138119	0.488521	0.311117	0	Chr10_3A_Tb427v10	255753	257179	-
Tb427_000032800:pseudogene	hypothetical protein	0	0	0	0	0	0	0	0	0	-2.0144	0	1	1	0	0	Chr10_3A_Tb427v10	257733	258650	-
Tb427_000032900	Trypanosome variant surface glycoprotein (A-type), putative	0	0	0	0	0	0	0	0	0	-2.0144	0	1	1	0	0	Chr10_3A_Tb427v10	261130	261555	-
Tb427_000033000:pseudogene	hypothetical protein, conserved	0	0	0	0	0	0	0	0	0	-2.0144	0	1	1	0	0	Chr10_3A_Tb427v10	263351	264763	-
Tb427_000033100:pseudogene	Trypanosome variant surface glycoprotein (A-type)/Trypanosome variant surface glycoprotein C-terminal domain containing protein, putative	0	0	0	0	0	0	0	1	0	-1.91488	1.88044	0.294755	0.636446	0.196239	0	Chr10_3A_Tb427v10	266686	268197	-
Tb427_000033200:pseudogene	Trypanosome variant surface glycoprotein (A-type)/Trypanosome variant surface glycoprotein C-terminal domain containing protein, putative	0	0	0	0	0	0	1	2	2	-1.5738	3.84936	0.0192837	0.174151	0.759073	0	Chr10_3A_Tb427v10	270191	271732	-
Tb427_000033300:pseudogene	Trypanosomal VSG domain containing protein, putative	0	0	0	0	0	0	0	0	0	-2.0144	0	1	1	0	0	Chr10_3A_Tb427v10	273195	274559	-
Tb427_000033400:pseudogene	hypothetical protein, conserved	0	0	0	0	0	0	0	0	0	-2.0144	0	1	1	0	0	Chr10_3A_Tb427v10	274797	275688	-
Tb427_000033500:pseudogene	hypothetical protein, conserved	0	1	0	0	0	0	0	1	0	-1.82178	0.299943	0.864056	1	0	0	Chr10_3A_Tb427v10	276609	277801	-
Tb427_000033600:pseudogene	Endonuclease-reverse transcriptase/Reverse transcriptase (RNA-dependent DNA polymerase), putative	0	0	0	0	0	0	0	0	0	-2.0144	0	1	1	0	0	Chr10_3A_Tb427v10	279444	282503	+
Tb427_000033700	RNase H, putative	0	0	0	0	1	0	0	0	0	-2.0144	0	1	1	0	0	Chr10_3A_Tb427v10	284754	286034	-
Tb427_000033800	Reverse transcriptase (RNA-dependent DNA polymerase), putative	0	0	0	0	0	0	0	0	0	-2.0144	0	1	1	0	0	Chr10_3A_Tb427v10	286116	287141	-
Tb427_000033900	Endonuclease-reverse transcriptase, putative	0	0	0	0	0	1	0	0	1	-1.91485	1.88123	0.294797	0.636446	0.196239	0	Chr10_3A_Tb427v10	287752	288666	-
Tb427_000034000:pseudogene	hypothetical protein, conserved	0	0	0	0	0	0	0	0	0	-2.0144	0	1	1	0	0	Chr10_3A_Tb427v10	288896	289402	-
Tb427_000034100:pseudogene	Trypanosomal VSG domain containing protein, putative	0	0	0	0	0	0	0	0	0	-2.0144	0	1	1	0	0	Chr10_3A_Tb427v10	292079	293612	-
Tb427_000034200:pseudogene	Trypanosome variant surface glycoprotein (A-type), putative	0	0	0	0	0	0	0	0	0	-2.0144	0	1	1	0	0	Chr10_3A_Tb427v10	296386	297171	-
Tb427_000034300:pseudogene	hypothetical protein, conserved	0	0	0	0	0	0	0	0	0	-2.0144	0	1	1	0	0	Chr10_3A_Tb427v10	298611	299252	-
Tb427_000034400	Endonuclease-reverse transcriptase, putative	0	0	0	0	0	0	0	0	0	-2.0144	0	1	1	0	0	Chr10_3A_Tb427v10	301776	302522	+
Tb427_000034500	hypothetical protein, conserved	0	0	0	0	0	0	0	0	0	-2.0144	0	1	1	0	0	Chr10_3A_Tb427v10	302600	303295	+
Tb427_000034600	Reverse transcriptase (RNA-dependent DNA polymerase), putative	0	0	0	0	0	0	0	0	0	-2.0144	0	1	1	0	0	Chr10_3A_Tb427v10	303518	304327	+
Tb427_000034700:pseudogene	Endonuclease-reverse transcriptase/Reverse transcriptase (RNA-dependent DNA polymerase), putative	0	0	0	0	0	0	0	0	0	-2.0144	0	1	1	0	0	Chr10_3A_Tb427v10	307941	311003	-
Tb427_000034800:pseudogene	Trypanosomal VSG domain containing protein, putative	0	0	0	0	0	0	0	0	0	-2.0144	0	1	1	0	0	Chr10_3A_Tb427v10	312877	313932	+
Tb427_000034900:pseudogene	hypothetical protein	0	0	0	0	0	0	0	0	0	-2.0144	0	1	1	0	0	Chr10_3A_Tb427v10	314265	315143	+
Tb427_000035000:pseudogene	Trypanosomal VSG domain containing protein, putative	0	0	0	0	0	0	0	0	0	-2.0144	0	1	1	0	0	Chr10_3A_Tb427v10	315426	316930	+
Tb427_000035100	Trypanosomal VSG domain containing protein, putative	0	0	0	0	0	0	0	0	0	-2.0144	0	1	1	0	0	Chr10_3A_Tb427v10	318617	319489	+
Tb427_000035200	Trypanosomal VSG domain containing protein, putative	0	0	0	0	0	0	1	0	0	-1.91484	1.88135	0.294803	0.636446	0.196239	0	Chr10_3A_Tb427v10	325498	326229	+
Tb427_000035300:pseudogene	hypothetical protein, conserved	0	0	0	0	0	0	0	0	0	-2.0144	0	1	1	0	0	Chr10_3A_Tb427v10	328080	329210	+
Tb427_000035400:pseudogene	hypothetical protein	0	0	0	0	0	0	0	0	0	-2.0144	0	1	1	0	0	Chr10_3A_Tb427v10	330981	331909	+
Tb427_000035500	hypothetical protein	0	0	0	0	0	0	0	1	0	-1.91488	1.88044	0.294755	0.636446	0.196239	0	Chr10_3A_Tb427v10	332177	333010	+
Tb427_000035600	Reverse transcriptase (RNA-dependent DNA polymerase), putative	0	1	0	2	0	0	0	0	0	-1.73445	-2.79926	0.144092	0.488885	-0.310794	0	Chr10_3A_Tb427v10	335489	337216	-
Tb427_000035700:pseudogene	hypothetical protein	0	0	0	0	0	0	0	0	0	-2.0144	0	1	1	0	0	Chr10_3A_Tb427v10	341444	342915	+
Tb427_000035800:pseudogene	Reverse transcriptase (RNA-dependent DNA polymerase), putative	0	0	0	1	0	0	2	0	1	-1.65184	1.5995	0.286395	0.636446	0.196239	0	Chr10_3A_Tb427v10	344885	347586	-
Tb427_000035900:pseudogene	hypothetical protein, conserved	0	0	0	0	0	0	0	0	0	-2.0144	0	1	1	0	0	Chr10_3A_Tb427v10	349607	350113	-
Tb427_000036000:pseudogene	Trypanosomal VSG domain containing protein, putative	0	0	0	0	0	0	0	0	0	-2.0144	0	1	1	0	0	Chr10_3A_Tb427v10	352790	354323	-
Tb427_000036100:pseudogene	Trypanosome variant surface glycoprotein (A-type), putative	0	0	0	0	0	0	0	0	0	-2.0144	0	1	1	0	0	Chr10_3A_Tb427v10	357097	357882	-
Tb427_000036200:pseudogene	hypothetical protein, conserved	0	0	0	0	0	0	0	0	0	-2.0144	0	1	1	0	0	Chr10_3A_Tb427v10	359322	359963	-
Tb427_000036300	Endonuclease-reverse transcriptase, putative	0	0	0	0	0	0	0	0	0	-2.0144	0	1	1	0	0	Chr10_3A_Tb427v10	362487	363233	+
Tb427_000036400	hypothetical protein, conserved	0	0	0	0	0	0	0	0	0	-2.0144	0	1	1	0	0	Chr10_3A_Tb427v10	363311	364006	+
Tb427_000036500	Reverse transcriptase (RNA-dependent DNA polymerase), putative	0	0	0	0	0	0	0	0	0	-2.0144	0	1	1	0	0	Chr10_3A_Tb427v10	364229	365038	+
Tb427_000036600:pseudogene	Reverse transcriptase (RNA-dependent DNA polymerase), putative	0	0	0	0	0	0	0	1	0	-1.91488	1.88044	0.294755	0.636446	0.196239	0	Chr10_3A_Tb427v10	367009	369711	-
Tb427_000036700:pseudogene	hypothetical protein, conserved	0	0	0	0	0	0	0	0	0	-2.0144	0	1	1	0	0	Chr10_3A_Tb427v10	377307	378726	-
Tb427_000036800:pseudogene	Trypanosomal VSG domain containing protein, putative	0	0	0	0	0	0	1	0	0	-1.91484	1.88135	0.294803	0.636446	0.196239	0	Chr10_3A_Tb427v10	384666	386145	-
Tb427_000036900:pseudogene	hypothetical protein	0	0	0	0	0	0	0	0	0	-2.0144	0	1	1	0	0	Chr10_3A_Tb427v10	386307	386865	-
Tb427_000037000:pseudogene	Trypanosome variant surface glycoprotein C-terminal domain containing protein, putative	0	0	0	0	0	0	0	0	0	-2.0144	0	1	1	0	0	Chr10_3A_Tb427v10	388461	389879	-
Tb427_000037100:pseudogene	Trypanosome variant surface glycoprotein (A-type), putative	0	0	0	0	0	0	1	0	1	-1.82171	2.67109	0.138154	0.488521	0.311117	0	Chr10_3A_Tb427v10	390911	392453	-
Tb427_000037200:pseudogene	Trypanosomal VSG domain/Trypanosome variant surface glycoprotein C-terminal domain containing protein, putative	0	0	0	0	0	0	0	0	0	-2.0144	0	1	1	0	0	Chr10_3A_Tb427v10	394196	395796	-
Tb427_000037300:pseudogene	Trypanosome variant surface glycoprotein C-terminal domain containing protein, putative	0	0	0	0	0	0	0	0	0	-2.0144	0	1	1	0	0	Chr10_3A_Tb427v10	396874	397272	-
Tb427_000037400:pseudogene	hypothetical protein	0	0	0	0	0	0	0	1	0	-1.91488	1.88044	0.294755	0.636446	0.196239	0	Chr10_3A_Tb427v10	398118	399558	-
Tb427_000037500:pseudogene	Trypanosomal VSG domain containing protein, putative	0	0	0	0	0	0	0	0	0	-2.0144	0	1	1	0	0	Chr10_3A_Tb427v10	401487	403050	-
Tb427_000037600:pseudogene	Trypanosome variant surface glycoprotein C-terminal domain containing protein, putative	0	0	0	0	0	0	0	1	0	-1.91488	1.88044	0.294755	0.636446	0.196239	0	Chr10_3A_Tb427v10	404956	405432	-
Tb427_000037700:pseudogene	Trypanosomal VSG domain containing protein, putative	0	0	0	0	0	0	0	0	0	-2.0144	0	1	1	0	0	Chr10_3A_Tb427v10	406085	407479	-
Tb427_000037800	RNase H, putative	0	0	0	0	0	1	0	1	1	-1.82175	2.6702	0.138113	0.488521	0.311117	0	Chr10_3A_Tb427v10	412617	415127	-
Tb427_000037900	Reverse transcriptase (RNA-dependent DNA polymerase), putative	0	0	0	0	0	0	0	1	0	-1.91488	1.88044	0.294755	0.636446	0.196239	0	Chr10_3A_Tb427v10	415173	415847	-
Tb427_000038000	Endonuclease-reverse transcriptase, putative	1	2	1	0	1	1	1	3	3	-1.17782	1.14048	0.253511	0.636446	0.196239	0	Chr10_3A_Tb427v10	416484	417221	-
Tb427_000038100:pseudogene	hypothetical protein, conserved	0	0	0	0	0	0	0	0	0	-2.0144	0	1	1	0	0	Chr10_3A_Tb427v10	417839	419258	-
Tb427_000038200:pseudogene	hypothetical protein, conserved	0	0	0	0	0	0	0	0	0	-2.0144	0	1	1	0	0	Chr10_3A_Tb427v10	420529	422042	-
Tb427_000038300:pseudogene	Trypanosomal VSG domain containing protein, putative	0	0	0	0	0	0	1	0	0	-1.91484	1.88135	0.294803	0.636446	0.196239	0	Chr10_3A_Tb427v10	424105	425652	-
Tb427_000038400:pseudogene	hypothetical protein	0	0	0	0	0	0	0	1	0	-1.91488	1.88044	0.294755	0.636446	0.196239	0	Chr10_3A_Tb427v10	425932	426816	-
Tb427_000038500:pseudogene	hypothetical protein, conserved	0	0	0	0	0	0	1	0	0	-1.91484	1.88135	0.294803	0.636446	0.196239	0	Chr10_3A_Tb427v10	428060	429227	-
Tb427_000038600	hypothetical protein	0	0	0	0	0	0	0	0	0	-2.0144	0	1	1	0	0	Chr10_3A_Tb427v10	431641	431805	-
Tb427_000038700:pseudogene	Trypanosome variant surface glycoprotein (A-type), putative	0	0	0	1	0	0	1	3	1	-1.49991	2.26934	0.0947734	0.421941	0.374748	0	Chr10_3A_Tb427v10	432647	434179	-
Tb427_000038800:pseudogene	Trypanosomal VSG domain containing protein, putative	0	0	0	0	0	0	0	1	0	-1.91488	1.88044	0.294755	0.636446	0.196239	0	Chr10_3A_Tb427v10	436359	437917	-
Tb427_000038900:pseudogene	hypothetical protein, conserved	0	0	0	0	0	0	0	0	0	-2.0144	0	1	1	0	0	Chr10_3A_Tb427v10	438213	439080	-
Tb427_000039000:pseudogene	Trypanosome variant surface glycoprotein (A-type), putative	0	0	0	0	0	0	0	2	1	-1.73431	3.17705	0.0717276	0.360448	0.443157	0	Chr10_3A_Tb427v10	440346	441776	-
Tb427_000039100	hypothetical protein, conserved	0	0	0	0	0	0	0	0	0	-2.0144	0	1	1	0	0	Chr10_3A_Tb427v10	444682	445563	-
Tb427_000039200:pseudogene	hypothetical protein, conserved	0	0	0	0	0	0	0	0	0	-2.0144	0	1	1	0	0	Chr10_3A_Tb427v10	446809	447155	-
Tb427_000039300:pseudogene	Trypanosomal VSG domain/Trypanosome variant surface glycoprotein C-terminal domain containing protein, putative	0	0	0	0	0	0	1	0	1	-1.82171	2.67109	0.138154	0.488521	0.311117	0	Chr10_3A_Tb427v10	448142	449707	-
Tb427_000039400	Trypanosome variant surface glycoprotein (A-type), putative	0	0	0	0	0	0	0	0	0	-2.0144	0	1	1	0	0	Chr10_3A_Tb427v10	451555	453027	-
Tb427_000039500:pseudogene	Trypanosome variant surface glycoprotein (A-type), putative	0	0	0	0	0	0	0	1	0	-1.91488	1.88044	0.294755	0.636446	0.196239	0	Chr10_3A_Tb427v10	455250	456769	-
Tb427_000039600:pseudogene	hypothetical protein, conserved	0	0	0	0	0	0	0	1	0	-1.91488	1.88044	0.294755	0.636446	0.196239	0	Chr10_3A_Tb427v10	458073	459506	-
Tb427_000039700	Trypanosomal VSG domain containing protein, putative	0	0	0	0	0	0	0	0	0	-2.0144	0	1	1	0	0	Chr10_3A_Tb427v10	462983	463666	-
Tb427_000039800:pseudogene	hypothetical protein, conserved	0	0	0	0	0	0	0	0	0	-2.0144	0	1	1	0	0	Chr10_3A_Tb427v10	466228	467775	-
Tb427_000039900:pseudogene	Trypanosome variant surface glycoprotein C-terminal domain containing protein, putative	0	0	0	0	0	0	0	0	0	-2.0144	0	1	1	0	0	Chr10_3A_Tb427v10	470758	471126	-
Tb427_000040000	Trypanosomal VSG domain/Trypanosome variant surface glycoprotein C-terminal domain containing protein, putative	0	0	0	0	0	0	1	1	1	-1.73427	3.17792	0.0676642	0.360448	0.443157	0	Chr10_3A_Tb427v10	471870	473516	-
Tb427_000040100	hypothetical protein	0	0	0	0	0	0	0	0	0	-2.0144	0	1	1	0	0	Chr10_3A_Tb427v10	476326	476835	-
Tb427_000040200:pseudogene	hypothetical protein, conserved	0	0	0	0	0	0	0	0	0	-2.0144	0	1	1	0	0	Chr10_3A_Tb427v10	477820	478824	-
Tb427_000040300:pseudogene	Trypanosome variant surface glycoprotein C-terminal domain containing protein, putative	0	0	0	0	0	0	0	0	0	-2.0144	0	1	1	0	0	Chr10_3A_Tb427v10	480126	480575	-
Tb427_000040400	Endonuclease-reverse transcriptase, putative	0	0	1	0	0	0	0	2	0	-1.7343	1.0884	0.500298	0.868047	0.061457	0	Chr10_3A_Tb427v10	480968	481879	+
Tb427_000040500	Reverse transcriptase (RNA-dependent DNA polymerase), putative	0	0	0	0	0	0	0	0	0	-2.0144	0	1	1	0	0	Chr10_3A_Tb427v10	482226	482717	+
Tb427_000040600	RNase H, putative	0	0	0	0	0	0	0	0	0	-2.0144	0	1	1	0	0	Chr10_3A_Tb427v10	483032	485536	+
Tb427_000040700	Trypanosomal VSG domain containing protein, putative	0	0	0	0	0	0	0	0	0	-2.0144	0	1	1	0	0	Chr10_3A_Tb427v10	486730	487203	-
Tb427_000040800:pseudogene	Trypanosome variant surface glycoprotein C-terminal domain containing protein, putative	0	0	0	0	0	0	0	0	1	-1.91485	1.88123	0.294797	0.636446	0.196239	0	Chr10_3A_Tb427v10	488954	489757	-
Tb427_000040900:pseudogene	Trypanosomal VSG domain/Trypanosome variant surface glycoprotein C-terminal domain containing protein, putative	0	0	0	0	0	0	1	0	0	-1.91484	1.88135	0.294803	0.636446	0.196239	0	Chr10_3A_Tb427v10	490206	491799	-
Tb427_000041000:pseudogene	Trypanosomal VSG domain/Trypanosome variant surface glycoprotein C-terminal domain containing protein, putative	0	0	0	0	1	0	0	0	0	-2.0144	0	1	1	0	0	Chr10_3A_Tb427v10	493374	494891	-
Tb427_000041100:pseudogene	hypothetical protein	0	0	0	0	0	0	0	0	0	-2.0144	0	1	1	0	0	Chr10_3A_Tb427v10	495412	496296	-
Tb427_000041200:pseudogene	Trypanosome variant surface glycoprotein (A-type), putative	0	0	0	0	0	0	0	0	0	-2.0144	0	1	1	0	0	Chr10_3A_Tb427v10	498643	499979	-
Tb427_000041300	hypothetical protein	0	0	0	0	0	0	0	0	1	-1.91485	1.88123	0.294797	0.636446	0.196239	0	Chr10_3A_Tb427v10	501872	502171	-
Tb427_000041400:pseudogene	hypothetical protein, conserved	0	0	0	0	0	0	0	1	0	-1.91488	1.88044	0.294755	0.636446	0.196239	0	Chr10_3A_Tb427v10	503514	504403	-
Tb427_000041500:pseudogene	hypothetical protein, conserved	0	0	0	0	0	0	0	0	0	-2.0144	0	1	1	0	0	Chr10_3A_Tb427v10	505391	506634	-
Tb427_000041600	Trypanosome variant surface glycoprotein (A-type), putative	0	0	0	0	0	0	0	0	0	-2.0144	0	1	1	0	0	Chr10_3A_Tb427v10	510292	510651	-
Tb427_000041700	Trypanosome variant surface glycoprotein (A-type)/Trypanosome variant surface glycoprotein C-terminal domain containing protein, putative	0	0	0	0	0	0	1	0	0	-1.91484	1.88135	0.294803	0.636446	0.196239	0	Chr10_3A_Tb427v10	513605	515125	-
Tb427_000041800:pseudogene	Trypanosome variant surface glycoprotein (A-type), putative	0	0	0	0	0	0	0	0	0	-2.0144	0	1	1	0	0	Chr10_3A_Tb427v10	517688	519016	-
Tb427_000041900:pseudogene	Trypanosome variant surface glycoprotein C-terminal domain containing protein, putative	0	0	0	0	0	0	1	0	0	-1.91484	1.88135	0.294803	0.636446	0.196239	0	Chr10_3A_Tb427v10	520082	520549	-
Tb427_000042000:pseudogene	hypothetical protein, conserved	0	0	0	0	0	0	0	0	0	-2.0144	0	1	1	0	0	Chr10_3A_Tb427v10	520836	521790	-
Tb427_000042100	Trypanosomal VSG domain containing protein, putative	0	0	0	0	0	0	2	0	0	-1.82171	2.67121	0.143868	0.488521	0.311117	0	Chr10_3A_Tb427v10	523733	524263	-
Tb427_000042200	hypothetical protein, conserved	0	1	0	1	2	0	3	4	1	-1.23685	2.17346	0.0506971	0.307265	0.512487	0	Chr10_3A_Tb427v10	526607	528064	-
Tb427_000042300:pseudogene	Trypanosome variant surface glycoprotein (A-type), putative	0	0	0	0	0	0	1	0	0	-1.91484	1.88135	0.294803	0.636446	0.196239	0	Chr10_3A_Tb427v10	529779	531274	-
Tb427_000042400	hypothetical protein, conserved	0	0	0	0	0	0	0	1	0	-1.91488	1.88044	0.294755	0.636446	0.196239	0	Chr10_3A_Tb427v10	534549	535361	-
Tb427_000042500	Trypanosomal VSG domain containing protein, putative	0	0	0	0	0	0	0	0	0	-2.0144	0	1	1	0	0	Chr10_3A_Tb427v10	535673	536386	-
Tb427_000042600	hypothetical protein, conserved	0	0	0	0	0	0	0	0	1	-1.91485	1.88123	0.294797	0.636446	0.196239	0	Chr10_3A_Tb427v10	537673	538566	-
Tb427_000042700:pseudogene	Trypanosomal VSG domain containing protein, putative	0	0	0	0	0	0	0	0	0	-2.0144	0	1	1	0	0	Chr10_3A_Tb427v10	541295	542798	-
Tb427_000042800:pseudogene	hypothetical protein	0	0	0	0	0	0	0	0	0	-2.0144	0	1	1	0	0	Chr10_3A_Tb427v10	543399	543924	-
Tb427_000042900	Trypanosome variant surface glycoprotein (A-type)/Trypanosome variant surface glycoprotein C-terminal domain containing protein, putative	0	0	0	0	0	0	0	1	0	-1.91488	1.88044	0.294755	0.636446	0.196239	0	Chr10_3A_Tb427v10	544690	545967	-
Tb427_000043000:pseudogene	hypothetical protein	0	0	0	0	0	0	0	0	0	-2.0144	0	1	1	0	0	Chr10_3A_Tb427v10	549044	549770	-
Tb427_000043100:pseudogene	Trypanosome variant surface glycoprotein (A-type), putative	0	0	0	0	0	0	0	0	0	-2.0144	0	1	1	0	0	Chr10_3A_Tb427v10	551224	552511	-
Tb427_000043200:pseudogene	Trypanosome variant surface glycoprotein (A-type)/Trypanosome variant surface glycoprotein C-terminal domain containing protein, putative	0	0	0	0	0	0	0	0	0	-2.0144	0	1	1	0	0	Chr10_3A_Tb427v10	554481	555935	-
Tb427_000043300:pseudogene	Reverse transcriptase (RNA-dependent DNA polymerase), putative	0	0	0	0	0	0	0	0	0	-2.0144	0	1	1	0	0	Chr10_3A_Tb427v10	559001	561719	+
Tb427_000043400	Trypanosomal VSG domain/Trypanosome variant surface glycoprotein C-terminal domain containing protein, putative	0	0	0	5	0	1	3	2	2	-1.12162	0.858603	0.393771	0.747235	0.126543	0	Chr10_3A_Tb427v10	563201	564712	+
Tb427_000043500:pseudogene	hypothetical protein, conserved	0	0	0	0	0	0	0	0	0	-2.0144	0	1	1	0	0	Chr10_3A_Tb427v10	568515	569852	+
Tb427_000043600:pseudogene	hypothetical protein, conserved	0	0	0	0	0	0	0	1	0	-1.91488	1.88044	0.294755	0.636446	0.196239	0	Chr10_3A_Tb427v10	570983	572442	+
Tb427_000043700	Trypanosome variant surface glycoprotein (A-type), putative	0	0	0	1	0	0	0	1	0	-1.82185	0.301147	0.863605	1	0	0	Chr10_3A_Tb427v10	574625	575974	+
Tb427_000043800:pseudogene	hypothetical protein, conserved	0	0	0	0	0	0	0	0	0	-2.0144	0	1	1	0	0	Chr10_3A_Tb427v10	578621	580010	+
Tb427_000043900:pseudogene	Trypanosome variant surface glycoprotein (A-type)/Trypanosome variant surface glycoprotein C-terminal domain containing protein, putative	0	0	0	0	0	0	0	0	0	-2.0144	0	1	1	0	0	Chr10_3A_Tb427v10	581437	582786	+
Tb427_000044000:pseudogene	hypothetical protein	0	0	0	0	0	0	1	0	0	-1.91484	1.88135	0.294803	0.636446	0.196239	0	Chr10_3A_Tb427v10	585691	587134	+
Tb427_000044100:pseudogene	Trypanosome variant surface glycoprotein C-terminal domain containing protein, putative	0	0	0	0	0	0	0	0	0	-2.0144	0	1	1	0	0	Chr10_3A_Tb427v10	589967	591418	+
Tb427_000044200:pseudogene	Galactosyltransferase, putative	0	0	0	0	0	0	0	0	0	-2.0144	0	1	1	0	0	Chr10_3A_Tb427v10	596167	597045	+
Tb427_000044300	hypothetical protein	0	0	0	0	0	0	1	1	0	-1.82175	2.67032	0.138119	0.488521	0.311117	0	Chr10_3A_Tb427v10	598024	599241	+
Tb427_000044400:pseudogene	hypothetical protein	0	0	0	0	0	0	1	0	0	-1.91484	1.88135	0.294803	0.636446	0.196239	0	Chr10_3A_Tb427v10	602808	603566	-
Tb427_000044500:pseudogene	hypothetical protein, conserved	0	0	0	0	0	0	0	0	1	-1.91485	1.88123	0.294797	0.636446	0.196239	0	Chr10_3A_Tb427v10	604610	605808	+
Tb427_000044600:pseudogene	Trypanosomal VSG domain containing protein, putative	0	0	0	0	0	0	0	0	0	-2.0144	0	1	1	0	0	Chr10_3A_Tb427v10	607332	608577	+
Tb427_000044700	Trypanosome variant surface glycoprotein (A-type)/Trypanosome variant surface glycoprotein C-terminal domain containing protein, putative	0	0	0	0	2	0	0	0	0	-2.0144	0	1	1	0	0	Chr10_3A_Tb427v10	610766	612166	+
Tb427_000044800:pseudogene	Trypanosomal VSG domain containing protein, putative	0	0	0	0	0	0	0	0	0	-2.0144	0	1	1	0	0	Chr10_3A_Tb427v10	615976	617393	+
Tb427_000044900:pseudogene	hypothetical protein, conserved	0	0	0	0	0	0	0	0	0	-2.0144	0	1	1	0	0	Chr10_3A_Tb427v10	618197	619443	+
Tb427_000045000:pseudogene	hypothetical protein, conserved	0	0	0	0	0	0	0	0	0	-2.0144	0	1	1	0	0	Chr10_3A_Tb427v10	619497	620025	+
Tb427_000045100:pseudogene	hypothetical protein, conserved	0	0	0	0	0	0	0	0	0	-2.0144	0	1	1	0	0	Chr10_3A_Tb427v10	621962	622875	+
Tb427_000045200:pseudogene	Trypanosomal VSG domain containing protein, putative	0	0	0	0	0	0	0	0	0	-2.0144	0	1	1	0	0	Chr10_3A_Tb427v10	623375	624597	+
Tb427_000045300:pseudogene	Trypanosomal VSG domain containing protein, putative	0	0	0	0	0	0	0	0	0	-2.0144	0	1	1	0	0	Chr10_3A_Tb427v10	626685	627261	+
Tb427_000045400	hypothetical protein	0	0	0	0	0	0	0	0	0	-2.0144	0	1	1	0	0	Chr10_3A_Tb427v10	627729	628337	+
Tb427_000045500:pseudogene	Reverse transcriptase (RNA-dependent DNA polymerase), putative	1	0	0	0	3	0	2	0	1	-1.65173	1.59748	0.28734	0.636446	0.196239	0	Chr10_3A_Tb427v10	630996	633700	-
Tb427_000045600:pseudogene	Trypanosomal VSG domain containing protein, putative	0	0	0	0	0	0	0	0	0	-2.0144	0	1	1	0	0	Chr10_3A_Tb427v10	639661	641250	+
Tb427_000045700:pseudogene	hypothetical protein, conserved	0	0	0	0	0	0	0	0	1	-1.91485	1.88123	0.294797	0.636446	0.196239	0	Chr10_3A_Tb427v10	642609	643497	+
Tb427_000045800:pseudogene	Trypanosomal VSG domain containing protein, putative	0	0	0	0	0	0	0	0	0	-2.0144	0	1	1	0	0	Chr10_3A_Tb427v10	643784	645381	+
Tb427_000045900	hypothetical protein, conserved	0	0	0	0	0	0	1	0	0	-1.91484	1.88135	0.294803	0.636446	0.196239	0	Chr10_3A_Tb427v10	647404	648663	+
Tb427_000046000:pseudogene	Trypanosome variant surface glycoprotein (A-type)/Trypanosome variant surface glycoprotein C-terminal domain containing protein, putative	0	0	0	0	0	0	0	0	0	-2.0144	0	1	1	0	0	Chr10_3A_Tb427v10	649774	651417	+
Tb427_000046100:pseudogene	Trypanosome variant surface glycoprotein (A-type)/Trypanosome variant surface glycoprotein C-terminal domain containing protein, putative	0	0	0	0	0	0	0	0	0	-2.0144	0	1	1	0	0	Chr10_3A_Tb427v10	653071	654532	+
Tb427_000046200:pseudogene	hypothetical protein, conserved	0	0	0	0	0	0	0	0	0	-2.0144	0	1	1	0	0	Chr10_3A_Tb427v10	656358	657540	+
Tb427_000046300:pseudogene	Reverse transcriptase (RNA-dependent DNA polymerase), putative	0	0	0	0	0	0	0	0	0	-2.0144	0	1	1	0	0	Chr10_3A_Tb427v10	658079	660779	-
Tb427_000046400	Trypanosomal VSG domain containing protein, putative	0	0	0	0	0	0	0	0	0	-2.0144	0	1	1	0	0	Chr10_3A_Tb427v10	663078	664211	-
Tb427_000046500	Trypanosomal VSG domain/Trypanosome variant surface glycoprotein C-terminal domain containing protein, putative	0	0	0	0	0	0	0	0	0	-2.0144	0	1	1	0	0	Chr10_3A_Tb427v10	665994	667712	-
Tb427_000046600:pseudogene	Trypanosomal VSG domain/Trypanosome variant surface glycoprotein C-terminal domain containing protein, putative	0	1	0	0	0	0	0	4	0	-1.5739	1.96992	0.179569	0.560807	0.251187	0	Chr10_3A_Tb427v10	672508	674064	-
Tb427_000046700:pseudogene	Reverse transcriptase (RNA-dependent DNA polymerase), putative	0	0	0	0	0	0	0	0	1	-1.91485	1.88123	0.294797	0.636446	0.196239	0	Chr10_3A_Tb427v10	679906	682606	+
Tb427_000046800:pseudogene	Trypanosome variant surface glycoprotein (A-type)/Trypanosome variant surface glycoprotein C-terminal domain containing protein, putative	0	0	0	0	0	0	0	0	0	-2.0144	0	1	1	0	0	Chr10_3A_Tb427v10	686750	688327	+
Tb427_000046900:pseudogene	Trypanosome variant surface glycoprotein C-terminal domain containing protein, putative	0	0	0	0	0	0	0	0	0	-2.0144	0	1	1	0	0	Chr10_3A_Tb427v10	688610	689161	+
Tb427_000047000:pseudogene	hypothetical protein, conserved	0	0	0	0	0	0	0	0	0	-2.0144	0	1	1	0	0	Chr10_3A_Tb427v10	691236	692090	+
Tb427_000047100	Trypanosomal VSG domain/Trypanosome variant surface glycoprotein C-terminal domain containing protein, putative	0	0	0	0	0	0	0	0	0	-2.0144	0	1	1	0	0	Chr10_3A_Tb427v10	692334	693809	+
Tb427_000047200:pseudogene	Trypanosome variant surface glycoprotein (A-type)/Trypanosome variant surface glycoprotein C-terminal domain containing protein, putative	0	0	0	0	0	0	0	0	0	-2.0144	0	1	1	0	0	Chr10_3A_Tb427v10	695840	697442	+
Tb427_000047300:pseudogene	hypothetical protein, conserved	0	0	0	0	0	0	0	0	0	-2.0144	0	1	1	0	0	Chr10_3A_Tb427v10	700304	700971	+
Tb427_000047400:pseudogene	Trypanosomal VSG domain/Trypanosome variant surface glycoprotein C-terminal domain containing protein, putative	0	0	0	0	0	1	0	0	0	-2.0144	0	1	1	0	0	Chr10_3A_Tb427v10	704005	705518	+
Tb427_000047500:pseudogene	Trypanosome variant surface glycoprotein (A-type), putative	0	0	0	0	0	0	0	0	0	-2.0144	0	1	1	0	0	Chr10_3A_Tb427v10	706678	708087	+
Tb427_000047600:pseudogene	hypothetical protein, conserved	0	0	0	0	0	0	0	0	0	-2.0144	0	1	1	0	0	Chr10_3A_Tb427v10	710989	712286	+
Tb427_000047700:pseudogene	hypothetical protein	0	0	0	0	0	0	0	0	0	-2.0144	0	1	1	0	0	Chr10_3A_Tb427v10	712291	712799	+
Tb427_000047800	Endonuclease-reverse transcriptase, putative	0	0	0	0	0	0	0	0	0	-2.0144	0	1	1	0	0	Chr10_3A_Tb427v10	713589	715358	+
Tb427_000047900	Trypanosomal VSG domain/Trypanosome variant surface glycoprotein C-terminal domain containing protein, putative	0	0	0	0	0	0	0	0	0	-2.0144	0	1	1	0	0	Chr10_3A_Tb427v10	721888	722691	+
Tb427_000048000:pseudogene	hypothetical protein, conserved	0	0	0	0	0	0	0	0	0	-2.0144	0	1	1	0	0	Chr10_3A_Tb427v10	725480	727020	+
Tb427_000048100:pseudogene	hypothetical protein	0	0	0	0	0	0	0	0	0	-2.0144	0	1	1	0	0	Chr10_3A_Tb427v10	727806	728600	+
Tb427_000048200:pseudogene	Trypanosomal VSG domain/Trypanosome variant surface glycoprotein C-terminal domain containing protein, putative	0	0	0	0	0	0	0	0	0	-2.0144	0	1	1	0	0	Chr10_3A_Tb427v10	728791	730346	+
Tb427_000048300	hypothetical protein, conserved	0	0	0	0	0	0	0	0	0	-2.0144	0	1	1	0	0	Chr10_3A_Tb427v10	731799	732134	+
Tb427_000048400:pseudogene	Trypanosomal VSG domain containing protein, putative	0	0	0	0	0	0	0	0	0	-2.0144	0	1	1	0	0	Chr10_3A_Tb427v10	732714	734069	+
Tb427_000048500:pseudogene	hypothetical protein	0	0	0	0	0	0	0	0	0	-2.0144	0	1	1	0	0	Chr10_3A_Tb427v10	735219	735961	+
Tb427_000048600:pseudogene	hypothetical protein, conserved	0	0	0	1	0	0	0	0	0	-1.91494	-1.57929	0.394608	0.747235	-0.126543	0	Chr10_3A_Tb427v10	737061	738535	+
Tb427_000048700	hypothetical protein, conserved	0	0	0	0	0	0	0	0	0	-2.0144	0	1	1	0	0	Chr10_3A_Tb427v10	739847	741162	+
Tb427_000048800	Trypanosomal VSG domain containing protein, putative	0	0	0	1	0	0	1	0	0	-1.82181	0.302059	0.86336	1	0	0	Chr10_3A_Tb427v10	741542	742894	+
Tb427_000048900:pseudogene	hypothetical protein, conserved	0	0	0	0	0	0	0	0	0	-2.0144	0	1	1	0	0	Chr10_3A_Tb427v10	744466	745825	+
Tb427_000049000:pseudogene	hypothetical protein, conserved	0	0	0	0	0	0	0	0	0	-2.0144	0	1	1	0	0	Chr10_3A_Tb427v10	746773	747662	+
Tb427_000049100:pseudogene	Trypanosomal VSG domain containing protein, putative	0	0	0	0	0	0	0	0	0	-2.0144	0	1	1	0	0	Chr10_3A_Tb427v10	748075	749349	+
Tb427_000049200:pseudogene	hypothetical protein, conserved	0	0	0	0	0	0	0	0	0	-2.0144	0	1	1	0	0	Chr10_3A_Tb427v10	751706	752922	+
Tb427_000049300:pseudogene	hypothetical protein, conserved	0	0	0	0	0	0	0	0	0	-2.0144	0	1	1	0	0	Chr10_3A_Tb427v10	754481	755335	+
Tb427_000049400	Trypanosomal VSG domain/Trypanosome variant surface glycoprotein C-terminal domain containing protein, putative	0	0	0	0	0	0	0	0	0	-2.0144	0	1	1	0	0	Chr10_3A_Tb427v10	755579	756958	+
Tb427_000049500:pseudogene	hypothetical protein, conserved	0	0	0	0	0	0	0	0	1	-1.91485	1.88123	0.294797	0.636446	0.196239	0	Chr10_3A_Tb427v10	757670	759073	+
Tb427_000049600	hypothetical protein	0	0	0	0	0	0	0	0	0	-2.0144	0	1	1	0	0	Chr10_3A_Tb427v10	759444	759584	+
Tb427_000049700:pseudogene	hypothetical protein	0	1	0	0	0	0	0	0	0	-1.91487	-1.58049	0.39471	0.747235	-0.126543	0	Chr10_3A_Tb427v10	759974	760883	+
Tb427_000049800:pseudogene	Trypanosomal VSG domain containing protein, putative	0	0	0	0	0	0	0	0	0	-2.0144	0	1	1	0	0	Chr10_3A_Tb427v10	761136	762599	+
Tb427_000049900	hypothetical protein, conserved	0	0	0	0	0	0	0	0	0	-2.0144	0	1	1	0	0	Chr10_3A_Tb427v10	763481	765028	+
Tb427_000050000:pseudogene	hypothetical protein, conserved	0	0	0	0	0	0	0	0	0	-2.0144	0	1	1	0	0	Chr10_3A_Tb427v10	766285	767173	+
Tb427_000050100:pseudogene	Trypanosomal VSG domain containing protein, putative	0	0	0	0	0	0	0	0	0	-2.0144	0	1	1	0	0	Chr10_3A_Tb427v10	767460	769057	+
Tb427_000050200:pseudogene	Trypanosomal VSG domain containing protein, putative	0	0	0	0	0	0	0	0	0	-2.0144	0	1	1	0	0	Chr10_3A_Tb427v10	775435	776428	+
Tb427_000050300:pseudogene	hypothetical protein	0	0	0	0	0	0	0	0	0	-2.0144	0	1	1	0	0	Chr10_3A_Tb427v10	778797	779316	-
Tb427_000050400	Trypanosomal VSG domain containing protein, putative	0	0	1	0	0	0	0	0	1	-1.82171	0.300214	0.864039	1	0	0	Chr10_3A_Tb427v10	780965	782461	-
Tb427_000050500:pseudogene	Trypanosome variant surface glycoprotein C-terminal domain containing protein, putative	0	0	0	0	0	0	0	0	0	-2.0144	0	1	1	0	0	Chr10_3A_Tb427v10	784820	785218	-
Tb427_000050600:pseudogene	Trypanosomal VSG domain containing protein, putative	0	0	0	0	0	0	1	0	0	-1.91484	1.88135	0.294803	0.636446	0.196239	0	Chr10_3A_Tb427v10	786758	788134	-
Tb427_000050700:pseudogene	Trypanosomal VSG domain/Trypanosome variant surface glycoprotein C-terminal domain containing protein, putative	0	0	0	0	0	0	0	1	1	-1.82175	2.6702	0.138113	0.488521	0.311117	0	Chr10_3A_Tb427v10	789845	791164	-
Tb427_000050800:pseudogene	hypothetical protein	0	0	0	0	0	0	1	1	0	-1.82175	2.67032	0.138119	0.488521	0.311117	0	Chr10_3A_Tb427v10	792053	792954	-
Tb427_000050900	Trypanosomal VSG domain containing protein, putative	0	0	0	0	0	0	0	0	0	-2.0144	0	1	1	0	0	Chr10_3A_Tb427v10	794214	795683	-
Tb427_000051000:pseudogene	Trypanosome variant surface glycoprotein (A-type), putative	0	0	0	0	0	0	0	0	0	-2.0144	0	1	1	0	0	Chr10_3A_Tb427v10	797850	799217	-
Tb427_000051100:pseudogene	hypothetical protein, conserved	0	0	0	0	0	0	0	0	0	-2.0144	0	1	1	0	0	Chr10_3A_Tb427v10	800945	802449	-
Tb427_000051200	hypothetical protein	0	0	0	0	0	0	0	0	0	-2.0144	0	1	1	0	0	Chr10_3A_Tb427v10	803701	804819	-
Tb427_000051300:pseudogene	hypothetical protein, conserved	0	0	0	0	0	0	0	0	0	-2.0144	0	1	1	0	0	Chr10_3A_Tb427v10	806497	807728	-
Tb427_000051400:pseudogene	hypothetical protein, conserved	0	0	0	0	0	0	0	0	0	-2.0144	0	1	1	0	0	Chr10_3A_Tb427v10	808022	808988	-
Tb427_000051500:pseudogene	hypothetical protein, conserved	0	0	0	0	0	0	0	1	0	-1.91488	1.88044	0.294755	0.636446	0.196239	0	Chr10_3A_Tb427v10	809890	811251	-
Tb427_000051600:pseudogene	Trypanosome variant surface glycoprotein (A-type)/Trypanosome variant surface glycoprotein C-terminal domain containing protein, putative	0	0	0	0	0	0	0	0	0	-2.0144	0	1	1	0	0	Chr10_3A_Tb427v10	812777	814419	-
Tb427_000051700	Trypanosomal VSG domain containing protein, putative	0	0	0	0	0	0	0	0	0	-2.0144	0	1	1	0	0	Chr10_3A_Tb427v10	818329	819666	-
Tb427_000051800	Trypanosome variant surface glycoprotein (A-type)/Trypanosome variant surface glycoprotein C-terminal domain containing protein, putative	0	0	0	0	0	0	0	0	1	-1.91485	1.88123	0.294797	0.636446	0.196239	0	Chr10_3A_Tb427v10	820882	822414	-
Tb427_000051900:pseudogene	hypothetical protein, conserved	0	1	0	0	0	0	0	0	0	-1.91487	-1.58049	0.39471	0.747235	-0.126543	0	Chr10_3A_Tb427v10	826679	827978	+
Tb427_000052000:pseudogene	hypothetical protein	0	0	0	0	0	0	0	0	0	-2.0144	0	1	1	0	0	Chr10_3A_Tb427v10	827983	828521	+
Tb427_000052100:pseudogene	hypothetical protein	0	0	0	0	0	0	0	0	0	-2.0144	0	1	1	0	0	Chr10_3A_Tb427v10	829220	829490	+
Tb427_000052200:pseudogene	hypothetical protein, conserved	0	0	0	0	0	0	0	0	0	-2.0144	0	1	1	0	0	Chr10_3A_Tb427v10	831370	832786	-
Tb427_000052300	hypothetical protein, conserved	0	0	0	0	0	0	0	0	0	-2.0144	0	1	1	0	0	Chr10_3A_Tb427v10	838046	839512	+
Tb427_000052400:pseudogene	Trypanosomal VSG domain containing protein, putative	0	0	0	0	0	0	0	0	0	-2.0144	0	1	1	0	0	Chr10_3A_Tb427v10	841364	842647	+
Tb427_000052500	Trypanosomal VSG domain containing protein, putative	0	0	0	0	0	0	0	0	0	-2.0144	0	1	1	0	0	Chr10_3A_Tb427v10	845444	846818	+
Tb427_000052600:pseudogene	hypothetical protein, conserved	0	0	0	0	0	0	0	1	0	-1.91488	1.88044	0.294755	0.636446	0.196239	0	Chr10_3A_Tb427v10	847638	849117	+
Tb427_000052700	Trypanosome variant surface glycoprotein (A-type), putative	0	0	0	0	0	0	0	0	0	-2.0144	0	1	1	0	0	Chr10_3A_Tb427v10	850719	851318	+
Tb427_000052800:pseudogene	Trypanosome variant surface glycoprotein C-terminal domain containing protein, putative	0	0	0	0	0	0	0	0	0	-2.0144	0	1	1	0	0	Chr10_3A_Tb427v10	852139	852687	+
Tb427_000052900:pseudogene	hypothetical protein, conserved	0	0	0	0	0	0	0	0	0	-2.0144	0	1	1	0	0	Chr10_3A_Tb427v10	853838	854733	+
Tb427_000053000	Trypanosomal VSG domain containing protein, putative	0	0	0	0	0	0	0	0	0	-2.0144	0	1	1	0	0	Chr10_3A_Tb427v10	855389	856099	+
Tb427_000053100:pseudogene	Trypanosome variant surface glycoprotein (A-type), putative	0	0	0	0	0	0	2	0	0	-1.82171	2.67121	0.143868	0.488521	0.311117	0	Chr10_3A_Tb427v10	859084	860374	+
Tb427_000053200:pseudogene	hypothetical protein, conserved	0	0	0	0	0	0	0	0	0	-2.0144	0	1	1	0	0	Chr10_3A_Tb427v10	863406	864904	-
Tb427_000053300:pseudogene	hypothetical protein	0	0	0	0	0	0	0	0	0	-2.0144	0	1	1	0	0	Chr10_3A_Tb427v10	869936	870573	-
Tb427_000053400:pseudogene	Trypanosomal VSG domain/Trypanosome variant surface glycoprotein C-terminal domain containing protein, putative	0	0	0	0	0	0	0	0	1	-1.91485	1.88123	0.294797	0.636446	0.196239	0	Chr10_3A_Tb427v10	872326	873890	-
Tb427_000053500:pseudogene	Trypanosomal VSG domain/Trypanosome variant surface glycoprotein C-terminal domain containing protein, putative	0	0	0	0	0	0	1	1	2	-1.65179	3.55276	0.0358354	0.253273	0.596412	0	Chr10_3A_Tb427v10	875746	877389	-
Tb427_000053600	hypothetical protein, conserved	0	0	0	0	0	0	0	0	0	-2.0144	0	1	1	0	0	Chr10_3A_Tb427v10	878893	879642	-
Tb427_000053700	Trypanosome variant surface glycoprotein (A-type)/Trypanosome variant surface glycoprotein C-terminal domain containing protein, putative	0	0	0	0	0	0	0	0	1	-1.91485	1.88123	0.294797	0.636446	0.196239	0	Chr10_3A_Tb427v10	883079	884692	-
Tb427_000053800	hypothetical protein, conserved	0	0	0	0	0	0	1	0	0	-1.91484	1.88135	0.294803	0.636446	0.196239	0	Chr10_3A_Tb427v10	886306	887655	-
Tb427_000053900:pseudogene	Trypanosomal VSG domain/Trypanosome variant surface glycoprotein C-terminal domain containing protein, putative	0	0	0	0	0	0	0	0	0	-2.0144	0	1	1	0	0	Chr10_3A_Tb427v10	890188	891484	-
Tb427_000054000:pseudogene	hypothetical protein	0	0	0	0	0	0	0	0	0	-2.0144	0	1	1	0	0	Chr10_3A_Tb427v10	892056	892576	-
Tb427_000054100	Trypanosomal VSG domain containing protein, putative	0	0	0	0	0	0	0	0	0	-2.0144	0	1	1	0	0	Chr10_3A_Tb427v10	894640	895122	-
Tb427_000054200	hypothetical protein	0	0	0	0	0	0	0	0	0	-2.0144	0	1	1	0	0	Chr10_3A_Tb427v10	895273	895767	-
Tb427_000054300:pseudogene	hypothetical protein, conserved	0	0	0	0	0	0	0	0	0	-2.0144	0	1	1	0	0	Chr10_3A_Tb427v10	896390	897607	+
Tb427_000054400:pseudogene	hypothetical protein, conserved	0	0	0	0	0	0	0	0	1	-1.91485	1.88123	0.294797	0.636446	0.196239	0	Chr10_3A_Tb427v10	899738	900407	-
Tb427_000054500:pseudogene	hypothetical protein, conserved	0	0	0	0	0	0	1	1	0	-1.82175	2.67032	0.138119	0.488521	0.311117	0	Chr10_3A_Tb427v10	904421	905302	+
Tb427_000054600:pseudogene	hypothetical protein	0	0	0	0	0	0	0	0	0	-2.0144	0	1	1	0	0	Chr10_3A_Tb427v10	905603	906412	+
Tb427_000054700:pseudogene	Trypanosomal VSG domain containing protein, putative	0	0	0	0	0	0	0	0	2	-1.82172	2.67098	0.143858	0.488521	0.311117	0	Chr10_3A_Tb427v10	906670	908293	+
Tb427_000054900	unspecified product	4	5	12	3	1	11	3	6	3	-0.1777	-0.560049	0.365664	0.736153	-0.133032	0	Chr10_3A_Tb427v10	912415	913447	-
Tb427_000055000	Trypanosomal VSG domain containing protein, putative	0	0	0	0	0	0	0	0	0	-2.0144	0	1	1	0	0	Chr10_3A_Tb427v10	914512	914856	-
Tb427_000055100:pseudogene	Trypanosome variant surface glycoprotein (A-type), putative	0	0	0	0	0	0	0	0	0	-2.0144	0	1	1	0	0	Chr10_3A_Tb427v10	916643	917868	-
Tb427_000055200	Reverse transcriptase (RNA-dependent DNA polymerase)/RNase H, putative	0	0	0	0	0	0	1	0	1	-1.82171	2.67109	0.138154	0.488521	0.311117	0	Chr10_3A_Tb427v10	923680	925470	-
Tb427_000055300	Endonuclease-reverse transcriptase, putative	0	0	0	0	0	0	0	0	0	-2.0144	0	1	1	0	0	Chr10_3A_Tb427v10	925522	927213	-
Tb427_000055400	hypothetical protein, conserved	0	0	0	0	0	0	0	0	0	-2.0144	0	1	1	0	0	Chr10_3A_Tb427v10	927564	928202	+
Tb427_000055500	Trypanosomal VSG domain containing protein, putative	0	0	0	0	0	0	0	0	0	-2.0144	0	1	1	0	0	Chr10_3A_Tb427v10	931673	932092	+
Tb427_000055600	Trypanosome variant surface glycoprotein (A-type), putative	0	0	0	0	0	0	0	0	0	-2.0144	0	1	1	0	0	Chr10_3A_Tb427v10	935005	935631	+
Tb427_000055700:pseudogene	Trypanosomal VSG domain/Trypanosome variant surface glycoprotein C-terminal domain containing protein, putative	0	1	0	0	0	0	0	0	0	-1.91487	-1.58049	0.39471	0.747235	-0.126543	0	Chr10_3A_Tb427v10	936919	938474	+
Tb427_000055800:pseudogene	Trypanosome variant surface glycoprotein (A-type), putative	0	0	0	0	0	0	0	0	0	-2.0144	0	1	1	0	0	Chr10_3A_Tb427v10	940260	941723	+
Tb427_000055900	hypothetical protein, conserved	0	0	0	0	0	0	0	0	0	-2.0144	0	1	1	0	0	Chr10_3A_Tb427v10	946610	947665	+
Tb427_000056000:pseudogene	Trypanosomal VSG domain/Trypanosome variant surface glycoprotein C-terminal domain containing protein, putative	0	0	0	1	0	0	0	0	0	-1.91494	-1.57929	0.394608	0.747235	-0.126543	0	Chr10_3A_Tb427v10	950871	952431	+
Tb427_000056100:pseudogene	hypothetical protein, conserved	0	0	0	0	0	0	0	0	0	-2.0144	0	1	1	0	0	Chr10_3A_Tb427v10	952958	953689	+
Tb427_000056200	hypothetical protein, conserved	0	0	0	0	0	0	0	0	0	-2.0144	0	1	1	0	0	Chr10_3A_Tb427v10	953732	954376	+
Tb427_000056300:pseudogene	Reverse transcriptase (RNA-dependent DNA polymerase), putative	0	1	0	0	0	0	2	0	0	-1.73425	1.09071	0.499746	0.868047	0.061457	0	Chr10_3A_Tb427v10	956560	959262	+
Tb427_000056400:pseudogene	hypothetical protein	0	0	0	0	0	0	0	0	0	-2.0144	0	1	1	0	0	Chr10_3A_Tb427v10	959877	960703	+
Tb427_000056500	Trypanosomal VSG domain containing protein, putative	0	0	0	0	0	0	1	1	1	-1.73427	3.17792	0.0676642	0.360448	0.443157	0	Chr10_3A_Tb427v10	961333	961887	+
Tb427_000056600:pseudogene	hypothetical protein, conserved	0	0	0	0	0	0	0	0	0	-2.0144	0	1	1	0	0	Chr10_3A_Tb427v10	966587	967855	+
Tb427_000056700:pseudogene	hypothetical protein, conserved	0	0	0	0	0	0	0	1	0	-1.91488	1.88044	0.294755	0.636446	0.196239	0	Chr10_3A_Tb427v10	973393	974889	+
Tb427_000056800:pseudogene	Trypanosome variant surface glycoprotein (A-type)/Trypanosome variant surface glycoprotein C-terminal domain containing protein, putative	0	0	0	0	0	0	0	0	0	-2.0144	0	1	1	0	0	Chr10_3A_Tb427v10	977686	979160	+
Tb427_000056900	Trypanosome variant surface glycoprotein (A-type)/Trypanosome variant surface glycoprotein C-terminal domain containing protein, putative	0	0	0	0	0	0	0	0	0	-2.0144	0	1	1	0	0	Chr10_3A_Tb427v10	983015	984544	+
Tb427_000057000:pseudogene	hypothetical protein	0	0	0	0	0	0	0	0	0	-2.0144	0	1	1	0	0	Chr10_3A_Tb427v10	986279	987746	+
Tb427_000057100	Trypanosome variant surface glycoprotein (A-type), putative	0	0	0	0	0	0	0	0	1	-1.91485	1.88123	0.294797	0.636446	0.196239	0	Chr10_3A_Tb427v10	995247	995813	+
Tb427_000057200	hypothetical protein	0	0	0	0	0	0	0	0	0	-2.0144	0	1	1	0	0	Chr10_3A_Tb427v10	996102	996563	+
Tb427_000057300:pseudogene	Trypanosome variant surface glycoprotein C-terminal domain containing protein, putative	0	0	0	0	0	0	1	0	1	-1.82171	2.67109	0.138154	0.488521	0.311117	0	Chr10_3A_Tb427v10	998725	1000166	+
Tb427_000057400:pseudogene	hypothetical protein	0	0	0	0	0	0	0	2	0	-1.82179	2.66942	0.143792	0.488521	0.311117	0	Chr10_3A_Tb427v10	1001422	1002443	+
Tb427_000057500	Trypanosomal VSG domain containing protein, putative	0	0	0	0	0	0	0	0	0	-2.0144	0	1	1	0	0	Chr10_3A_Tb427v10	1002596	1002883	+
Tb427_000057600	Trypanosomal VSG domain containing protein, putative	0	0	0	0	0	0	0	1	0	-1.91488	1.88044	0.294755	0.636446	0.196239	0	Chr10_3A_Tb427v10	1003107	1003613	+
Tb427_000057700:pseudogene	hypothetical protein, conserved	0	0	0	0	0	0	0	0	0	-2.0144	0	1	1	0	0	Chr10_3A_Tb427v10	1008350	1009173	-
Tb427_000057800:pseudogene	RNA polymerase Rpb2, domain 6, putative	0	1	0	2	1	2	5	6	1	-0.963887	2.25261	0.0198719	0.176161	0.754091	0	Chr10_3A_Tb427v10	1009696	1011539	-
Tb427_000057900:pseudogene	Retrotransposon hot spot protein, putative	0	0	0	0	0	0	0	2	0	-1.82179	2.66942	0.143792	0.488521	0.311117	0	Chr10_3A_Tb427v10	1012818	1014799	-
Tb427_000058000:pseudogene	Retrotransposon hot spot protein, putative	0	0	0	0	0	0	0	0	0	-2.0144	0	1	1	0	0	Chr10_3A_Tb427v10	1018188	1018918	-
Tb427_000058100	hypothetical protein, conserved	0	0	0	0	0	0	1	0	0	-1.91484	1.88135	0.294803	0.636446	0.196239	0	Chr10_3A_Tb427v10	1022908	1024590	+
Tb427_000058200:pseudogene	hypothetical protein, conserved	0	0	0	0	0	0	0	0	0	-2.0144	0	1	1	0	0	Chr10_3A_Tb427v10	1026153	1027045	-
Tb427_000058300:pseudogene	Trypanosomal VSG domain containing protein, putative	0	0	0	0	0	0	0	0	0	-2.0144	0	1	1	0	0	Chr10_3A_Tb427v10	1029659	1030989	+
Tb427_000058400:pseudogene	Trypanosome variant surface glycoprotein (A-type), putative	0	0	0	0	0	0	0	0	0	-2.0144	0	1	1	0	0	Chr10_3A_Tb427v10	1033688	1035166	+
Tb427_000058500:pseudogene	Trypanosome variant surface glycoprotein (A-type), putative	0	0	0	0	0	0	0	0	0	-2.0144	0	1	1	0	0	Chr10_3A_Tb427v10	1036505	1037869	+
Tb427_000058600	hypothetical protein	0	0	0	0	0	0	1	0	0	-1.91484	1.88135	0.294803	0.636446	0.196239	0	Chr10_3A_Tb427v10	1039349	1039708	+
Tb427_000058700:pseudogene	Reverse transcriptase (RNA-dependent DNA polymerase), putative	0	0	0	0	1	0	0	0	0	-2.0144	0	1	1	0	0	Chr10_3A_Tb427v10	1040664	1043365	-
Tb427_000058800:pseudogene	hypothetical protein, conserved	0	0	0	0	0	0	1	0	0	-1.91484	1.88135	0.294803	0.636446	0.196239	0	Chr10_3A_Tb427v10	1045762	1047125	+
Tb427_000058900:pseudogene	hypothetical protein, conserved	0	1	0	0	0	0	0	0	0	-1.91487	-1.58049	0.39471	0.747235	-0.126543	0	Chr10_3A_Tb427v10	1048335	1049676	+
Tb427_000059000	hypothetical protein, conserved	0	2	1	0	0	0	3	1	4	-1.17776	1.6888	0.105081	0.445912	0.350751	0	Chr10_3A_Tb427v10	1051172	1052656	+
Tb427_000059100:pseudogene	hypothetical protein	0	0	0	0	0	0	0	0	0	-2.0144	0	1	1	0	0	Chr10_3A_Tb427v10	1053985	1054834	+
Tb427_000059200:pseudogene	Trypanosomal VSG domain containing protein, putative	0	0	0	0	0	0	0	0	0	-2.0144	0	1	1	0	0	Chr10_3A_Tb427v10	1055143	1056524	+
Tb427_000059300	hypothetical protein, conserved	0	0	0	0	0	0	0	0	0	-2.0144	0	1	1	0	0	Chr10_3A_Tb427v10	1059751	1060449	+
Tb427_000059400	Trypanosomal VSG domain containing protein, putative	0	0	0	0	0	0	0	0	0	-2.0144	0	1	1	0	0	Chr10_3A_Tb427v10	1061517	1061879	+
Tb427_000059500:pseudogene	Reverse transcriptase (RNA-dependent DNA polymerase), putative	0	0	0	0	0	0	0	1	0	-1.91488	1.88044	0.294755	0.636446	0.196239	0	Chr10_3A_Tb427v10	1062426	1065127	-
Tb427_000059600:pseudogene	hypothetical protein, conserved	0	0	0	0	0	0	0	0	0	-2.0144	0	1	1	0	0	Chr10_3A_Tb427v10	1069724	1071177	+
Tb427_000059700:pseudogene	hypothetical protein, conserved	0	0	0	0	0	0	0	0	0	-2.0144	0	1	1	0	0	Chr10_3A_Tb427v10	1073044	1074531	+
Tb427_000059800	Trypanosomal VSG domain/Trypanosome variant surface glycoprotein C-terminal domain containing protein, putative	0	0	0	0	0	0	0	1	0	-1.91488	1.88044	0.294755	0.636446	0.196239	0	Chr10_3A_Tb427v10	1099076	1100596	+
Tb427_000059900:pseudogene	Trypanosomal VSG domain containing protein, putative	0	0	0	0	0	0	1	0	0	-1.91484	1.88135	0.294803	0.636446	0.196239	0	Chr10_3A_Tb427v10	1102863	1104122	+
Tb427_000060000:pseudogene	hypothetical protein, conserved	0	0	0	0	0	0	0	1	0	-1.91488	1.88044	0.294755	0.636446	0.196239	0	Chr10_3A_Tb427v10	1109967	1111463	+
Tb427_000060100:pseudogene	Trypanosomal VSG domain containing protein, putative	0	0	0	0	0	1	0	1	0	-1.91488	1.88044	0.294755	0.636446	0.196239	0	Chr10_3A_Tb427v10	1115198	1116511	+
Tb427_000060200	Trypanosomal VSG domain containing protein, putative	0	0	0	0	0	0	0	0	0	-2.0144	0	1	1	0	0	Chr10_3A_Tb427v10	1118298	1119017	+
Tb427_000060300:pseudogene	Trypanosome variant surface glycoprotein (A-type), putative	0	0	0	0	0	0	0	0	0	-2.0144	0	1	1	0	0	Chr10_3A_Tb427v10	1121352	1122814	+
Tb427_000060400	Trypanosomal VSG domain containing protein, putative	0	0	0	0	0	0	0	0	0	-2.0144	0	1	1	0	0	Chr10_3A_Tb427v10	1124135	1124935	+
Tb427_000060500	Trypanosome variant surface glycoprotein (A-type), putative	0	0	0	0	0	0	0	0	0	-2.0144	0	1	1	0	0	Chr10_3A_Tb427v10	1128065	1128643	+
Tb427_000060600:pseudogene	Trypanosome variant surface glycoprotein C-terminal domain containing protein, putative	0	0	0	0	0	0	0	0	0	-2.0144	0	1	1	0	0	Chr10_3A_Tb427v10	1134250	1135696	+
Tb427_000060700:pseudogene	Trypanosome variant surface glycoprotein (A-type)/Trypanosome variant surface glycoprotein C-terminal domain containing protein, putative	0	0	0	0	0	0	1	1	0	-1.82175	2.67032	0.138119	0.488521	0.311117	0	Chr10_3A_Tb427v10	1137800	1139350	+
Tb427_000060800	hypothetical protein, conserved	0	0	0	0	0	0	0	1	0	-1.91488	1.88044	0.294755	0.636446	0.196239	0	Chr10_3A_Tb427v10	1141553	1142371	+
Tb427_000060900:pseudogene	Trypanosomal VSG domain/Trypanosome variant surface glycoprotein C-terminal domain containing protein, putative	0	0	0	0	0	0	1	0	0	-1.91484	1.88135	0.294803	0.636446	0.196239	0	Chr10_3A_Tb427v10	1145017	1146553	+
Tb427_000061000	hypothetical protein, conserved	0	0	0	0	0	0	0	0	0	-2.0144	0	1	1	0	0	Chr10_3A_Tb427v10	1149136	1149516	+
Tb427_000061100	hypothetical protein, conserved	0	0	0	0	0	0	0	0	0	-2.0144	0	1	1	0	0	Chr10_3A_Tb427v10	1153881	1154237	+
Tb427_000061200	Trypanosome variant surface glycoprotein (A-type), putative	0	0	0	0	0	0	0	0	0	-2.0144	0	1	1	0	0	Chr10_3A_Tb427v10	1156834	1158039	+
Tb427_000061300	Trypanosomal VSG domain/Trypanosome variant surface glycoprotein C-terminal domain containing protein, putative	0	0	1	0	0	0	0	0	0	-1.91484	-1.58102	0.394759	0.747235	-0.126543	0	Chr10_3A_Tb427v10	1161114	1162637	+
Tb427_000061400:pseudogene	Trypanosomal VSG domain containing protein, putative	0	0	0	0	0	0	0	0	0	-2.0144	0	1	1	0	0	Chr10_3A_Tb427v10	1163811	1165046	+
Tb427_000061500:pseudogene	Trypanosome variant surface glycoprotein (A-type)/Trypanosome variant surface glycoprotein C-terminal domain containing protein, putative	0	0	0	0	0	0	0	0	0	-2.0144	0	1	1	0	0	Chr10_3A_Tb427v10	1167133	1168661	+
Tb427_000061600:pseudogene	hypothetical protein, conserved	0	0	0	0	0	0	0	0	0	-2.0144	0	1	1	0	0	Chr10_3A_Tb427v10	1170896	1172210	+
Tb427_000061700	hypothetical protein, conserved	0	0	0	0	0	0	0	0	0	-2.0144	0	1	1	0	0	Chr10_3A_Tb427v10	1174404	1175855	+
Tb427_000061800:pseudogene	hypothetical protein	0	0	0	0	0	1	0	1	0	-1.91488	1.88044	0.294755	0.636446	0.196239	0	Chr10_3A_Tb427v10	1177236	1178132	+
Tb427_000061900:pseudogene	Trypanosomal VSG domain containing protein, putative	0	0	0	0	0	0	1	0	0	-1.91484	1.88135	0.294803	0.636446	0.196239	0	Chr10_3A_Tb427v10	1178441	1179868	+
Tb427_000062000:pseudogene	hypothetical protein, conserved	0	0	0	0	0	0	1	0	0	-1.91484	1.88135	0.294803	0.636446	0.196239	0	Chr10_3A_Tb427v10	1181140	1182093	+
Tb427_000062100:pseudogene	Trypanosomal VSG domain/Trypanosome variant surface glycoprotein C-terminal domain containing protein, putative	0	0	0	0	0	1	0	0	0	-2.0144	0	1	1	0	0	Chr10_3A_Tb427v10	1182643	1184186	+
Tb427_000062200:pseudogene	hypothetical protein	0	0	0	0	0	0	0	0	0	-2.0144	0	1	1	0	0	Chr10_3A_Tb427v10	1185579	1186455	+
Tb427_000062300	Trypanosomal VSG domain/Trypanosome variant surface glycoprotein C-terminal domain containing protein, putative	0	0	0	0	0	0	0	0	0	-2.0144	0	1	1	0	0	Chr10_3A_Tb427v10	1187159	1188610	+
Tb427_000062400	hypothetical protein, conserved	0	0	0	0	0	0	0	0	0	-2.0144	0	1	1	0	0	Chr10_3A_Tb427v10	1190560	1192047	+
Tb427_000062500:pseudogene	hypothetical protein, conserved	0	0	0	0	0	0	0	0	0	-2.0144	0	1	1	0	0	Chr10_3A_Tb427v10	1193067	1194484	+
Tb427_000062600:pseudogene	hypothetical protein, conserved	0	0	0	0	0	0	0	0	0	-2.0144	0	1	1	0	0	Chr10_3A_Tb427v10	1195875	1196825	+
Tb427_000062700:pseudogene	Trypanosome variant surface glycoprotein (A-type), putative	0	0	0	0	0	0	0	0	0	-2.0144	0	1	1	0	0	Chr10_3A_Tb427v10	1200355	1201876	+
Tb427_000062800:pseudogene	Trypanosomal VSG domain/Trypanosome variant surface glycoprotein C-terminal domain containing protein, putative	0	0	0	0	0	1	0	0	0	-2.0144	0	1	1	0	0	Chr10_3A_Tb427v10	1203365	1205068	+
Tb427_000062900	hypothetical protein, conserved	0	0	0	0	0	0	0	0	0	-2.0144	0	1	1	0	0	Chr10_3A_Tb427v10	1206410	1206730	+
Tb427_000063000	Trypanosome variant surface glycoprotein (A-type)/Trypanosome variant surface glycoprotein C-terminal domain containing protein, putative	0	0	0	0	0	0	1	0	1	-1.82171	2.67109	0.138154	0.488521	0.311117	0	Chr10_3A_Tb427v10	1210289	1211800	+
Tb427_000063100:pseudogene	hypothetical protein, conserved	0	0	0	0	0	0	0	0	1	-1.91485	1.88123	0.294797	0.636446	0.196239	0	Chr10_3A_Tb427v10	1215827	1217335	+
Tb427_000063200	Trypanosomal VSG domain/Trypanosome variant surface glycoprotein C-terminal domain containing protein, putative	1	0	0	0	0	0	3	1	1	-1.49971	2.269	0.0953197	0.4223	0.374379	0	Chr10_3A_Tb427v10	1218179	1219744	+
Tb427_000063300	Trypanosomal VSG domain/Trypanosome variant surface glycoprotein C-terminal domain containing protein, putative	0	0	0	0	0	0	0	0	0	-2.0144	0	1	1	0	0	Chr10_3A_Tb427v10	1224491	1225990	+
Tb427_000063400:pseudogene	hypothetical protein, conserved	0	0	0	0	0	0	0	0	0	-2.0144	0	1	1	0	0	Chr10_3A_Tb427v10	1230716	1232296	+
Tb427_000063500:pseudogene	Trypanosome variant surface glycoprotein C-terminal domain containing protein, putative	0	0	0	0	0	0	0	0	0	-2.0144	0	1	1	0	0	Chr10_3A_Tb427v10	1232667	1233543	+
Tb427_000063600:pseudogene	Trypanosomal VSG domain containing protein, putative	0	0	0	0	0	0	0	0	0	-2.0144	0	1	1	0	0	Chr10_3A_Tb427v10	1235728	1236594	+
Tb427_000063700:pseudogene	hypothetical protein, conserved	0	0	0	0	0	0	0	0	0	-2.0144	0	1	1	0	0	Chr10_3A_Tb427v10	1238742	1240084	+
Tb427_000063800:pseudogene	hypothetical protein, conserved	0	0	0	0	0	0	0	0	0	-2.0144	0	1	1	0	0	Chr10_3A_Tb427v10	1241994	1243507	+
Tb427_000063900:pseudogene	hypothetical protein, conserved	0	0	0	0	0	0	0	0	0	-2.0144	0	1	1	0	0	Chr10_3A_Tb427v10	1244520	1246120	-
Tb427_000064000	Trypanosomal VSG domain/Trypanosome variant surface glycoprotein C-terminal domain containing protein, putative	0	0	0	0	0	0	1	0	2	-1.73423	3.17868	0.0717806	0.360448	0.443157	0	Chr10_3A_Tb427v10	1246673	1248184	+
Tb427_000064100:pseudogene	Trypanosome variant surface glycoprotein C-terminal domain containing protein, putative	0	0	0	0	0	0	0	0	0	-2.0144	0	1	1	0	0	Chr10_3A_Tb427v10	1248858	1249373	+
Tb427_000064200	hypothetical protein	0	0	0	0	0	0	0	0	0	-2.0144	0	1	1	0	0	Chr10_3A_Tb427v10	1265084	1266091	-
Tb427_000064300:pseudogene	Trypanosome variant surface glycoprotein C-terminal domain containing protein, putative	0	0	0	0	0	0	1	0	0	-1.91484	1.88135	0.294803	0.636446	0.196239	0	Chr10_3A_Tb427v10	1267375	1267856	-
Tb427_000064400	Trypanosomal VSG domain containing protein, putative	0	0	0	0	0	0	0	0	0	-2.0144	0	1	1	0	0	Chr10_3A_Tb427v10	1270752	1271537	-
Tb427_000064500	Trypanosomal VSG domain/Trypanosome variant surface glycoprotein C-terminal domain containing protein, putative	0	0	0	0	0	0	0	0	0	-2.0144	0	1	1	0	0	Chr10_3A_Tb427v10	1272835	1274400	-
Tb427_000064600:pseudogene	hypothetical protein	0	0	0	0	0	0	0	1	0	-1.91488	1.88044	0.294755	0.636446	0.196239	0	Chr10_3A_Tb427v10	1274598	1275397	-
Tb427_000064700:pseudogene	hypothetical protein, conserved	0	0	0	0	0	0	0	0	0	-2.0144	0	1	1	0	0	Chr10_3A_Tb427v10	1277324	1278514	-
Tb427_000064800:pseudogene	Trypanosomal VSG domain containing protein, putative	0	0	0	0	0	0	0	0	0	-2.0144	0	1	1	0	0	Chr10_3A_Tb427v10	1280427	1281939	-
Tb427_000064900:pseudogene	hypothetical protein	0	0	0	0	0	0	0	0	0	-2.0144	0	1	1	0	0	Chr10_3A_Tb427v10	1282240	1283101	-
Tb427_000065000	hypothetical protein, conserved	0	0	0	0	0	0	0	0	0	-2.0144	0	1	1	0	0	Chr10_3A_Tb427v10	1285705	1287192	-
Tb427_000065100	Trypanosomal VSG domain/Trypanosome variant surface glycoprotein C-terminal domain containing protein, putative	0	0	0	0	0	0	0	0	0	-2.0144	0	1	1	0	0	Chr10_3A_Tb427v10	1290083	1291588	-
Tb427_000065200:pseudogene	hypothetical protein	0	0	0	0	0	0	0	0	0	-2.0144	0	1	1	0	0	Chr10_3A_Tb427v10	1291842	1292708	-
Tb427_000065300	hypothetical protein, conserved	0	0	0	0	0	0	0	0	0	-2.0144	0	1	1	0	0	Chr10_3A_Tb427v10	1315849	1317339	-
Tb427_000065400:pseudogene	Trypanosome variant surface glycoprotein (A-type), putative	0	0	0	0	0	0	2	0	0	-1.82171	2.67121	0.143868	0.488521	0.311117	0	Chr10_3A_Tb427v10	1319721	1321105	-
Tb427_000065500	hypothetical protein	0	0	0	0	0	0	0	0	0	-2.0144	0	1	1	0	0	Chr10_3A_Tb427v10	1324209	1324733	-
Tb427_000065600	Trypanosomal VSG domain containing protein, putative	0	0	0	0	0	0	0	0	0	-2.0144	0	1	1	0	0	Chr10_3A_Tb427v10	1326317	1327492	-
Tb427_000065700	hypothetical protein, conserved	0	0	0	0	0	0	0	2	0	-1.82179	2.66942	0.143792	0.488521	0.311117	0	Chr10_3A_Tb427v10	1330187	1330768	-
Tb427_000065800	Trypanosomal VSG domain containing protein, putative	2	0	0	0	0	0	0	0	0	-1.82168	-2.31817	0.235621	0.636446	-0.196239	0	Chr10_3A_Tb427v10	1332863	1334245	-
Tb427_000065900:pseudogene	hypothetical protein	0	0	0	0	0	0	0	0	0	-2.0144	0	1	1	0	0	Chr10_3A_Tb427v10	1334630	1335472	-
Tb427_000066000	Trypanosomal VSG domain/Trypanosome variant surface glycoprotein C-terminal domain containing protein, putative	0	0	0	0	0	0	0	1	0	-1.91488	1.88044	0.294755	0.636446	0.196239	0	Chr10_3A_Tb427v10	1336698	1338224	-
Tb427_000066100	Trypanosomal VSG domain/Trypanosome variant surface glycoprotein C-terminal domain containing protein, putative	0	0	0	0	0	0	0	1	0	-1.91488	1.88044	0.294755	0.636446	0.196239	0	Chr10_3A_Tb427v10	1340683	1342131	-
Tb427_000066200:pseudogene	Reverse transcriptase (RNA-dependent DNA polymerase), putative	0	2	1	0	0	0	0	0	0	-1.73429	-2.8021	0.144302	0.488885	-0.310794	0	Chr10_3A_Tb427v10	1345049	1347751	+
Tb427_000066300:pseudogene	hypothetical protein	0	0	0	0	0	0	0	0	0	-2.0144	0	1	1	0	0	Chr10_3A_Tb427v10	1355912	1356621	+
Tb427_000066400	Trypanosomal VSG domain/Trypanosome variant surface glycoprotein C-terminal domain containing protein, putative	0	0	0	0	0	0	0	0	1	-1.91485	1.88123	0.294797	0.636446	0.196239	0	Chr10_3A_Tb427v10	1356883	1358487	+
Tb427_000066500:pseudogene	Trypanosome variant surface glycoprotein C-terminal domain containing protein, putative	0	0	0	0	0	0	0	0	0	-2.0144	0	1	1	0	0	Chr10_3A_Tb427v10	1361980	1363452	+
Tb427_000066600:pseudogene	Reverse transcriptase (RNA-dependent DNA polymerase), putative	0	0	0	0	0	0	0	0	0	-2.0144	0	1	1	0	0	Chr10_3A_Tb427v10	1367421	1370123	-
Tb427_000066700	hypothetical protein, conserved	0	0	1	0	0	0	0	0	0	-1.91484	-1.58102	0.394759	0.747235	-0.126543	0	Chr10_3A_Tb427v10	1372172	1372408	-
Tb427_000066800:pseudogene	hypothetical protein, conserved	0	0	0	0	0	0	0	0	0	-2.0144	0	1	1	0	0	Chr10_3A_Tb427v10	1376127	1377540	+
Tb427_000066900:pseudogene	hypothetical protein, conserved	0	0	0	0	0	0	0	0	1	-1.91485	1.88123	0.294797	0.636446	0.196239	0	Chr10_3A_Tb427v10	1381626	1382297	+
Tb427_000067000:pseudogene	hypothetical protein, conserved	0	0	0	0	0	0	1	0	0	-1.91484	1.88135	0.294803	0.636446	0.196239	0	Chr10_3A_Tb427v10	1385839	1386696	+
Tb427_000067100:pseudogene	Trypanosomal VSG domain/Trypanosome variant surface glycoprotein C-terminal domain containing protein, putative	0	0	0	0	0	0	0	0	0	-2.0144	0	1	1	0	0	Chr10_3A_Tb427v10	1386960	1388453	+
Tb427_000067200:pseudogene	hypothetical protein, conserved	0	0	0	0	0	0	0	0	0	-2.0144	0	1	1	0	0	Chr10_3A_Tb427v10	1389614	1389979	+
Tb427_000067300	Trypanosomal VSG domain containing protein, putative	0	0	0	0	0	0	0	0	0	-2.0144	0	1	1	0	0	Chr10_3A_Tb427v10	1390833	1391372	+
Tb427_000067400	Trypanosome variant surface glycoprotein C-terminal domain containing protein, putative	0	0	0	0	0	0	0	0	0	-2.0144	0	1	1	0	0	Chr10_3A_Tb427v10	1392101	1392673	+
Tb427_000067500:pseudogene	hypothetical protein, conserved	0	0	0	0	0	0	0	0	0	-2.0144	0	1	1	0	0	Chr10_3A_Tb427v10	1394483	1395340	+
Tb427_000067600:pseudogene	Trypanosomal VSG domain/Trypanosome variant surface glycoprotein C-terminal domain containing protein, putative	0	0	0	0	0	0	0	0	0	-2.0144	0	1	1	0	0	Chr10_3A_Tb427v10	1395604	1397097	+
Tb427_000067700:pseudogene	hypothetical protein, conserved	0	0	0	0	0	0	0	0	0	-2.0144	0	1	1	0	0	Chr10_3A_Tb427v10	1398258	1398623	+
Tb427_000067800	Trypanosomal VSG domain containing protein, putative	0	0	0	0	0	0	0	0	0	-2.0144	0	1	1	0	0	Chr10_3A_Tb427v10	1399477	1400016	+
Tb427_000067900	Trypanosome variant surface glycoprotein C-terminal domain containing protein, putative	0	0	0	0	0	0	0	0	0	-2.0144	0	1	1	0	0	Chr10_3A_Tb427v10	1400745	1401317	+
Tb427_000068000:pseudogene	hypothetical protein, conserved	0	0	0	0	0	0	0	0	0	-2.0144	0	1	1	0	0	Chr10_3A_Tb427v10	1403052	1403909	+
Tb427_000068100:pseudogene	Trypanosomal VSG domain/Trypanosome variant surface glycoprotein C-terminal domain containing protein, putative	0	0	0	0	0	0	0	0	0	-2.0144	0	1	1	0	0	Chr10_3A_Tb427v10	1404173	1405666	+
Tb427_000068200:pseudogene	hypothetical protein, conserved	0	0	0	0	0	0	0	0	0	-2.0144	0	1	1	0	0	Chr10_3A_Tb427v10	1406827	1407192	+
Tb427_000068300	Trypanosomal VSG domain containing protein, putative	0	0	0	0	0	0	0	0	0	-2.0144	0	1	1	0	0	Chr10_3A_Tb427v10	1408046	1408585	+
Tb427_000068400	Trypanosome variant surface glycoprotein C-terminal domain containing protein, putative	0	0	0	0	0	0	0	0	0	-2.0144	0	1	1	0	0	Chr10_3A_Tb427v10	1409314	1409886	+
Tb427_000068500:pseudogene	Trypanosomal VSG domain/Trypanosome variant surface glycoprotein C-terminal domain containing protein, putative	0	0	0	0	0	0	1	0	0	-1.91484	1.88135	0.294803	0.636446	0.196239	0	Chr10_3A_Tb427v10	1415360	1416938	+
Tb427_000068600:pseudogene	Trypanosomal VSG domain containing protein, putative	0	0	0	0	0	0	0	0	0	-2.0144	0	1	1	0	0	Chr10_3A_Tb427v10	1419095	1420670	+
Tb427_000068700:pseudogene	hypothetical protein, conserved	0	0	0	0	0	0	0	0	0	-2.0144	0	1	1	0	0	Chr10_3A_Tb427v10	1422500	1423404	+
Tb427_000068800	Trypanosomal VSG domain/Trypanosome variant surface glycoprotein C-terminal domain containing protein, putative	0	0	0	0	0	0	0	0	0	-2.0144	0	1	1	0	0	Chr10_3A_Tb427v10	1423850	1425340	+
Tb427_000068900:pseudogene	Trypanosome variant surface glycoprotein (A-type), putative	0	0	0	0	0	0	1	0	0	-1.91484	1.88135	0.294803	0.636446	0.196239	0	Chr10_3A_Tb427v10	1427735	1429135	+
Tb427_000069000	Endonuclease-reverse transcriptase, putative	0	0	0	0	0	0	0	0	0	-2.0144	0	1	1	0	0	Chr10_3A_Tb427v10	1431713	1432861	+
Tb427_000069100	hypothetical protein, conserved	0	0	0	0	0	0	0	0	0	-2.0144	0	1	1	0	0	Chr10_3A_Tb427v10	1433143	1433454	+
Tb427_000069200	Reverse transcriptase (RNA-dependent DNA polymerase), putative	0	0	0	0	0	0	0	0	0	-2.0144	0	1	1	0	0	Chr10_3A_Tb427v10	1433632	1435338	+
Tb427_000069300	Retrotransposon hot spot protein, putative	0	1	0	0	0	0	0	0	0	-1.91487	-1.58049	0.39471	0.747235	-0.126543	0	Chr10_3A_Tb427v10	1436939	1438207	+
Tb427_000069400:pseudogene	RNA polymerase Rpb2, domain 6, putative	0	0	2	0	1	0	3	4	4	-1.06674	2.61375	0.0128904	0.134802	0.870302	0	Chr10_3A_Tb427v10	1439658	1441509	+
Tb427_000069500:pseudogene	hypothetical protein, conserved	0	0	0	0	0	0	0	0	0	-2.0144	0	1	1	0	0	Chr10_3A_Tb427v10	1442054	1442876	+
Tb427_000069600:pseudogene	hypothetical protein, conserved	0	0	0	0	0	0	3	0	2	-1.57372	3.85104	0.021791	0.185643	0.731321	0	Chr10_3A_Tb427v10	1445977	1446708	-
Tb427_000069700:pseudogene	hypothetical protein	0	0	0	0	0	0	2	1	0	-1.73426	3.17803	0.0717598	0.360448	0.443157	0	Chr10_3A_Tb427v10	1447228	1447557	-
Tb427_000069800:pseudogene	Trypanosome variant surface glycoprotein (A-type), putative	0	0	0	0	0	0	1	1	0	-1.82175	2.67032	0.138119	0.488521	0.311117	0	Chr10_3A_Tb427v10	1448187	1449486	-
Tb427_000069900	Trypanosomal VSG domain containing protein, putative	0	0	0	0	0	0	0	0	0	-2.0144	0	1	1	0	0	Chr10_3A_Tb427v10	1452321	1452803	-
Tb427_000070000:pseudogene	Trypanosome variant surface glycoprotein (A-type)/Trypanosome variant surface glycoprotein C-terminal domain containing protein, putative	0	0	0	0	0	0	0	0	0	-2.0144	0	1	1	0	0	Chr10_3A_Tb427v10	1455087	1456558	-
Tb427_000070100	Trypanosome variant surface glycoprotein (A-type), putative	0	0	0	0	0	0	0	0	0	-2.0144	0	1	1	0	0	Chr10_3A_Tb427v10	1457825	1458448	-
Tb427_000070200	Trypanosome variant surface glycoprotein (A-type), putative	0	0	0	0	0	0	0	0	0	-2.0144	0	1	1	0	0	Chr10_3A_Tb427v10	1458510	1458902	-
Tb427_000070300:pseudogene	Reverse transcriptase (RNA-dependent DNA polymerase), putative	0	0	0	1	0	0	1	0	0	-1.82181	0.302059	0.86336	1	0	0	Chr10_3A_Tb427v10	1461862	1464564	+
Tb427_000070400:pseudogene	Trypanosome variant surface glycoprotein C-terminal domain containing protein, putative	0	0	0	0	0	0	0	0	0	-2.0144	0	1	1	0	0	Chr10_3A_Tb427v10	1465173	1465640	-
Tb427_000070500	Trypanosomal VSG domain containing protein, putative	0	0	0	0	0	0	0	0	0	-2.0144	0	1	1	0	0	Chr10_3A_Tb427v10	1467212	1467889	-
Tb427_000070600	Trypanosomal VSG domain containing protein, putative	0	0	0	0	0	0	0	0	3	-1.73424	3.17857	0.0786653	0.376856	0.423825	0	Chr10_3A_Tb427v10	1468648	1469163	-
Tb427_000070700:pseudogene	hypothetical protein	0	0	0	0	0	0	1	0	0	-1.91484	1.88135	0.294803	0.636446	0.196239	0	Chr10_3A_Tb427v10	1469409	1470233	-
Tb427_000070800:pseudogene	Trypanosomal VSG domain containing protein, putative	0	0	0	0	0	0	0	0	0	-2.0144	0	1	1	0	0	Chr10_3A_Tb427v10	1473785	1475308	-
Tb427_000070900:pseudogene	Trypanosome variant surface glycoprotein (A-type), putative	0	0	0	0	0	0	0	0	0	-2.0144	0	1	1	0	0	Chr10_3A_Tb427v10	1478085	1478869	-
Tb427_000071000:pseudogene	hypothetical protein, conserved	0	0	0	0	0	0	0	0	0	-2.0144	0	1	1	0	0	Chr10_3A_Tb427v10	1480314	1480955	-
Tb427_000071100	hypothetical protein, conserved	0	0	0	0	0	0	0	0	0	-2.0144	0	1	1	0	0	Chr10_3A_Tb427v10	1483483	1484004	+
Tb427_000071200	Reverse transcriptase (RNA-dependent DNA polymerase), putative	0	0	1	0	0	0	0	0	0	-1.91484	-1.58102	0.394759	0.747235	-0.126543	0	Chr10_3A_Tb427v10	1484748	1485422	+
Tb427_000071300	hypothetical protein, conserved	1	0	0	1	0	0	0	1	0	-1.73435	-0.43574	0.788994	1	0	0	Chr10_3A_Tb427v10	1485486	1488242	+
Tb427_000071400	hypothetical protein, conserved	0	0	0	0	0	0	0	0	1	-1.91485	1.88123	0.294797	0.636446	0.196239	0	Chr10_3A_Tb427v10	1488526	1489452	-
Tb427_000071500:pseudogene	hypothetical protein	0	0	0	0	0	0	0	0	0	-2.0144	0	1	1	0	0	Chr10_3A_Tb427v10	1490687	1491725	-
Tb427_000071600:pseudogene	hypothetical protein, conserved	0	0	0	0	0	0	0	1	0	-1.91488	1.88044	0.294755	0.636446	0.196239	0	Chr10_3A_Tb427v10	1493790	1495176	-
Tb427_000071700	Trypanosomal VSG domain/Trypanosome variant surface glycoprotein C-terminal domain containing protein, putative	0	0	0	0	0	0	0	0	0	-2.0144	0	1	1	0	0	Chr10_3A_Tb427v10	1497285	1498811	-
Tb427_000071800	hypothetical protein	0	0	0	0	0	0	1	0	0	-1.91484	1.88135	0.294803	0.636446	0.196239	0	Chr10_3A_Tb427v10	1506841	1508397	-
Tb427_000071900:pseudogene	hypothetical protein	0	0	0	0	0	0	0	0	0	-2.0144	0	1	1	0	0	Chr10_3A_Tb427v10	1508548	1509522	-
Tb427_000072000:pseudogene	Trypanosomal VSG domain containing protein, putative	0	0	0	0	0	0	0	0	0	-2.0144	0	1	1	0	0	Chr10_3A_Tb427v10	1512018	1513613	-
Tb427_000072100:pseudogene	hypothetical protein	0	0	0	0	0	0	0	0	0	-2.0144	0	1	1	0	0	Chr10_3A_Tb427v10	1514156	1515023	-
Tb427_000072200:pseudogene	Trypanosomal VSG domain containing protein, putative	0	0	0	0	0	0	1	0	0	-1.91484	1.88135	0.294803	0.636446	0.196239	0	Chr10_3A_Tb427v10	1517857	1519305	-
Tb427_000072300:pseudogene	hypothetical protein, conserved	0	0	0	0	0	0	0	0	0	-2.0144	0	1	1	0	0	Chr10_3A_Tb427v10	1519478	1520382	-
Tb427_000072400	hypothetical protein	0	0	0	0	0	0	0	0	0	-2.0144	0	1	1	0	0	Chr10_3A_Tb427v10	1521641	1522432	-
Tb427_000072500	hypothetical protein, conserved	1	0	0	0	0	0	0	0	2	-1.73422	1.08967	0.500192	0.868047	0.061457	0	Chr10_3A_Tb427v10	1528065	1528508	+
Tb427_000072600	hypothetical protein	0	0	0	0	0	0	0	0	0	-2.0144	0	1	1	0	0	Chr10_3A_Tb427v10	1529015	1529512	+
Tb427_000072700	Reverse transcriptase (RNA-dependent DNA polymerase), putative	0	0	0	0	0	0	0	0	0	-2.0144	0	1	1	0	0	Chr10_3A_Tb427v10	1529545	1531113	+
Tb427_000072800:pseudogene	Trypanosomal VSG domain/Trypanosome variant surface glycoprotein C-terminal domain containing protein, putative	0	0	0	0	0	0	0	0	0	-2.0144	0	1	1	0	0	Chr10_3A_Tb427v10	1533316	1534789	-
Tb427_000072900:pseudogene	Trypanosome variant surface glycoprotein (A-type), putative	0	0	0	0	0	0	0	2	1	-1.73431	3.17705	0.0717276	0.360448	0.443157	0	Chr10_3A_Tb427v10	1536734	1538161	-
Tb427_000073000:pseudogene	hypothetical protein, conserved	0	0	0	0	0	0	0	0	0	-2.0144	0	1	1	0	0	Chr10_3A_Tb427v10	1541711	1543208	-
Tb427_000073100:pseudogene	hypothetical protein, conserved	0	0	0	0	0	0	0	0	0	-2.0144	0	1	1	0	0	Chr10_3A_Tb427v10	1550038	1550679	-
Tb427_000073200:pseudogene	Trypanosomal VSG domain containing protein, putative	0	0	0	0	0	0	2	0	0	-1.82171	2.67121	0.143868	0.488521	0.311117	0	Chr10_3A_Tb427v10	1551962	1552971	-
Tb427_000073300:pseudogene	hypothetical protein	0	0	0	0	0	0	0	0	0	-2.0144	0	1	1	0	0	Chr10_3A_Tb427v10	1553293	1554258	-
Tb427_000073400:pseudogene	hypothetical protein, conserved	0	0	0	0	0	0	0	1	0	-1.91488	1.88044	0.294755	0.636446	0.196239	0	Chr10_3A_Tb427v10	1555646	1556837	-
Tb427_000073500	Trypanosome variant surface glycoprotein (A-type), putative	0	0	0	0	0	0	0	0	0	-2.0144	0	1	1	0	0	Chr10_3A_Tb427v10	1558956	1559708	-
Tb427_000073600:pseudogene	Trypanosomal VSG domain containing protein, putative	0	0	0	0	0	0	0	1	0	-1.91488	1.88044	0.294755	0.636446	0.196239	0	Chr10_3A_Tb427v10	1562498	1563926	-
Tb427_000073700:pseudogene	hypothetical protein, conserved	10	14	9	8	22	50	11	11	14	0.686275	0.239266	0.571116	0.941738	0.0260699	0	Chr10_3A_Tb427v10	1565902	1566487	+
Tb427_000073800:pseudogene	Trypanosomal VSG domain containing protein, putative	0	0	0	0	1	0	4	4	2	-1.23672	4.7984	0.00115016	0.0276586	1.55817	1	Chr10_3A_Tb427v10	1568994	1570511	-
Tb427_000073900:pseudogene	hypothetical protein	0	0	0	0	0	0	0	0	0	-2.0144	0	1	1	0	0	Chr10_3A_Tb427v10	1571048	1571924	-
Tb427_000074000:pseudogene	hypothetical protein, conserved	0	1	1	0	0	0	0	0	1	-1.73426	-0.435841	0.789093	1	0	0	Chr10_3A_Tb427v10	1574581	1575468	-
Tb427_000074100	Reverse transcriptase (RNA-dependent DNA polymerase), putative	0	0	0	0	0	0	3	0	0	-1.73422	3.17891	0.0786801	0.376856	0.423825	0	Chr10_3A_Tb427v10	1577621	1579723	+
Tb427_000074200	unspecified product	12	8	48	10	8	7	7	6	12	1.04958	-1.20628	0.16591	0.534926	-0.271706	0	Chr10_3A_Tb427v10	1582219	1583848	-
Tb427_000074400	RNase H, putative	0	0	0	1	0	1	2	1	1	-1.57385	1.97358	0.16128	0.525803	0.279177	0	Chr10_3A_Tb427v10	1586619	1587482	-
Tb427_000074500	Reverse transcriptase (RNA-dependent DNA polymerase), putative	0	0	0	0	1	0	0	0	0	-2.0144	0	1	1	0	0	Chr10_3A_Tb427v10	1587751	1589391	-
Tb427_000074600	hypothetical protein, conserved	0	0	0	0	0	0	1	0	0	-1.91484	1.88135	0.294803	0.636446	0.196239	0	Chr10_3A_Tb427v10	1589531	1590127	-
Tb427_000074700	Trypanosome variant surface glycoprotein (A-type)/Trypanosome variant surface glycoprotein C-terminal domain containing protein, putative	0	0	0	0	0	0	0	0	0	-2.0144	0	1	1	0	0	Chr10_3A_Tb427v10	1594109	1595635	+
Tb427_000074800:pseudogene	hypothetical protein, conserved	0	0	0	0	0	0	0	0	0	-2.0144	0	1	1	0	0	Chr10_3A_Tb427v10	1597194	1598582	+
Tb427_000074900:pseudogene	Trypanosomal VSG domain containing protein, putative	0	0	0	0	0	0	0	0	2	-1.82172	2.67098	0.143858	0.488521	0.311117	0	Chr10_3A_Tb427v10	1607706	1609241	+
Tb427_000075000	Trypanosome variant surface glycoprotein (A-type)/Trypanosome variant surface glycoprotein C-terminal domain containing protein, putative	0	0	0	0	0	0	2	3	3	-1.36227	4.48944	0.00333286	0.0565127	1.24785	1	Chr10_3A_Tb427v10	1612513	1614021	+
Tb427_000075100	unspecified product	6	8	39	10	11	9	10	6	10	0.865345	-0.841273	0.242066	0.636446	-0.196239	0	Chr10_3B_Tb427v10	1	1674	+
Tb427_000075300:pseudogene	Trypanosome variant surface glycoprotein (A-type)/Trypanosome variant surface glycoprotein C-terminal domain containing protein, putative	0	0	1	0	0	1	0	3	0	-1.65185	1.59527	0.296637	0.638168	0.195065	0	Chr10_3B_Tb427v10	4693	6193	-
Tb427_000075400:pseudogene	hypothetical protein, conserved	0	0	0	0	0	0	1	0	0	-1.91484	1.88135	0.294803	0.636446	0.196239	0	Chr10_3B_Tb427v10	11939	12608	+
Tb427_000075500:pseudogene	hypothetical protein, conserved	0	1	0	0	0	0	1	1	2	-1.57379	1.97227	0.161736	0.526508	0.278595	0	Chr10_3B_Tb427v10	14631	15846	-
Tb427_000075600	hypothetical protein	0	0	0	0	0	0	0	0	0	-2.0144	0	1	1	0	0	Chr10_3B_Tb427v10	20378	20737	-
Tb427_000075700	Trypanosome variant surface glycoprotein (A-type), putative	0	0	0	0	0	1	2	3	0	-1.57383	3.84874	0.0217562	0.185643	0.731321	0	Chr10_3B_Tb427v10	23673	25127	-
Tb427_000075800	Trypanosomal VSG domain/Trypanosome variant surface glycoprotein C-terminal domain containing protein, putative	0	1	0	1	0	0	2	1	0	-1.57388	0.862659	0.525349	0.896079	0.0476539	0	Chr10_3B_Tb427v10	27489	28988	-
Tb427_000075900:pseudogene	hypothetical protein	0	0	1	0	0	0	1	3	0	-1.57383	1.97025	0.170308	0.542792	0.265367	0	Chr10_3B_Tb427v10	29425	30062	-
Tb427_000076000:pseudogene	Trypanosomal VSG domain/Trypanosome variant surface glycoprotein C-terminal domain containing protein, putative	0	1	0	0	0	0	0	1	0	-1.82178	0.299943	0.864056	1	0	0	Chr10_3B_Tb427v10	31773	33245	-
Tb427_000076100	hypothetical protein, conserved	0	0	0	3	0	0	1	1	0	-1.57405	-0.127785	0.927077	1	0	0	Chr10_3B_Tb427v10	35420	36487	-
Tb427_000076200:pseudogene	Trypanosomal VSG domain containing protein, putative	0	0	0	0	0	0	0	0	0	-2.0144	0	1	1	0	0	Chr10_3B_Tb427v10	38000	38468	-
Tb427_000076300	hypothetical protein, conserved	0	0	0	0	0	0	0	0	0	-2.0144	0	1	1	0	0	Chr10_3B_Tb427v10	39928	40206	-
Tb427_000076400	Trypanosomal VSG domain containing protein, putative	0	0	0	0	0	0	1	2	0	-1.7343	3.17716	0.0717314	0.360448	0.443157	0	Chr10_3B_Tb427v10	40531	41829	-
Tb427_000076500:pseudogene	hypothetical protein	1	0	0	0	0	0	0	1	1	-1.73425	1.08889	0.494169	0.86437	0.0633004	0	Chr10_3B_Tb427v10	45913	46744	+
Tb427_000076600:pseudogene	Trypanosomal VSG domain containing protein, putative	0	0	0	0	0	0	0	1	0	-1.91488	1.88044	0.294755	0.636446	0.196239	0	Chr10_3B_Tb427v10	47001	48022	+
Tb427_000076700	Trypanosomal VSG domain containing protein, putative	1	0	0	0	0	0	1	1	1	-1.65176	1.59661	0.28038	0.636446	0.196239	0	Chr10_3B_Tb427v10	55528	56892	-
Tb427_000076800:pseudogene	Trypanosomal VSG domain/Trypanosome variant surface glycoprotein C-terminal domain containing protein, putative	0	0	0	0	0	0	1	0	0	-1.91484	1.88135	0.294803	0.636446	0.196239	0	Chr10_3B_Tb427v10	58882	60185	-
Tb427_000076900:pseudogene	Trypanosomal VSG domain/Trypanosome variant surface glycoprotein C-terminal domain containing protein, putative	0	0	1	0	0	0	0	1	2	-1.65179	1.59679	0.287285	0.636446	0.196239	0	Chr10_3B_Tb427v10	62414	63669	-
Tb427_000077000:pseudogene	hypothetical protein, conserved	0	0	0	0	0	0	0	0	0	-2.0144	0	1	1	0	0	Chr10_3B_Tb427v10	64345	65946	+
Tb427_000077100:pseudogene	hypothetical protein, conserved	0	0	0	0	0	0	0	0	0	-2.0144	0	1	1	0	0	Chr10_3B_Tb427v10	66997	68340	-
Tb427_000077200:pseudogene	hypothetical protein, conserved	0	0	0	0	0	0	0	0	0	-2.0144	0	1	1	0	0	Chr10_3B_Tb427v10	70534	71839	-
Tb427_000077300	Trypanosomal VSG domain containing protein, putative	0	0	0	0	0	0	1	2	0	-1.7343	3.17716	0.0717314	0.360448	0.443157	0	Chr10_3B_Tb427v10	73839	74477	-
Tb427_000077400:pseudogene	hypothetical protein	0	0	0	0	0	0	0	1	0	-1.91488	1.88044	0.294755	0.636446	0.196239	0	Chr10_3B_Tb427v10	75536	76344	-
Tb427_000077500:pseudogene	Trypanosomal VSG domain/Trypanosome variant surface glycoprotein C-terminal domain containing protein, putative	0	0	0	0	1	0	0	0	1	-1.91485	1.88123	0.294797	0.636446	0.196239	0	Chr10_3B_Tb427v10	77480	78973	-
Tb427_000077600	hypothetical protein	0	0	0	0	0	0	2	1	1	-1.65178	3.55287	0.035838	0.253273	0.596412	0	Chr10_3B_Tb427v10	80905	82440	-
Tb427_000077700:pseudogene	hypothetical protein, conserved	0	0	0	0	0	0	0	0	0	-2.0144	0	1	1	0	0	Chr10_3B_Tb427v10	86715	88169	-
Tb427_000077800:pseudogene	Trypanosomal VSG domain/Trypanosome variant surface glycoprotein C-terminal domain containing protein, putative	0	0	0	0	0	0	0	0	0	-2.0144	0	1	1	0	0	Chr10_3B_Tb427v10	92219	93724	-
Tb427_000077900	Trypanosomal VSG domain/Trypanosome variant surface glycoprotein C-terminal domain containing protein, putative	0	0	0	0	0	0	2	1	2	-1.57376	3.8502	0.0192968	0.174151	0.759073	0	Chr10_3B_Tb427v10	95447	97045	-
Tb427_000078000:pseudogene	Trypanosomal VSG domain/Trypanosome variant surface glycoprotein C-terminal domain containing protein, putative	0	0	0	0	0	0	0	0	1	-1.91485	1.88123	0.294797	0.636446	0.196239	0	Chr10_3B_Tb427v10	99923	101440	+
Tb427_000078100:pseudogene	hypothetical protein	0	0	0	0	0	0	2	1	1	-1.65178	3.55287	0.035838	0.253273	0.596412	0	Chr10_3B_Tb427v10	102883	103782	+
Tb427_000078200:pseudogene	Trypanosomal VSG domain containing protein, putative	0	0	0	0	0	0	1	1	0	-1.82175	2.67032	0.138119	0.488521	0.311117	0	Chr10_3B_Tb427v10	104478	106205	+
Tb427_000078300	hypothetical protein	0	0	0	0	0	0	1	0	0	-1.91484	1.88135	0.294803	0.636446	0.196239	0	Chr10_3B_Tb427v10	108499	109158	+
Tb427_000078400:pseudogene	Trypanosomal VSG domain containing protein, putative	0	0	0	0	0	0	0	0	0	-2.0144	0	1	1	0	0	Chr10_3B_Tb427v10	110775	112175	+
Tb427_000078500	Trypanosomal VSG domain containing protein, putative	0	0	0	0	0	0	2	0	0	-1.82171	2.67121	0.143868	0.488521	0.311117	0	Chr10_3B_Tb427v10	114738	115971	+
Tb427_000078600	Trypanosomal VSG domain containing protein, putative	0	0	0	0	0	0	0	0	0	-2.0144	0	1	1	0	0	Chr10_3B_Tb427v10	115257	115793	+
Tb427_000078700	Trypanosomal VSG domain containing protein, putative	0	0	0	0	0	0	0	0	0	-2.0144	0	1	1	0	0	Chr10_3B_Tb427v10	118137	118622	+
Tb427_000078800:pseudogene	hypothetical protein, conserved	0	0	0	0	0	0	1	1	0	-1.82175	2.67032	0.138119	0.488521	0.311117	0	Chr10_3B_Tb427v10	118948	119851	+
Tb427_000078900:pseudogene	Trypanosomal VSG domain containing protein, putative	0	0	0	0	0	0	0	0	0	-2.0144	0	1	1	0	0	Chr10_3B_Tb427v10	120046	121366	+
Tb427_000079000:pseudogene	Trypanosome variant surface glycoprotein C-terminal domain containing protein, putative	0	0	0	0	0	0	0	0	0	-2.0144	0	1	1	0	0	Chr10_3B_Tb427v10	122276	122619	+
Tb427_000079100	Trypanosomal VSG domain/Trypanosome variant surface glycoprotein C-terminal domain containing protein, putative	0	0	0	0	0	0	1	0	1	-1.82171	2.67109	0.138154	0.488521	0.311117	0	Chr10_3B_Tb427v10	124558	126129	+
Tb427_000079200:pseudogene	hypothetical protein, conserved	1	0	0	0	0	0	0	0	0	-1.91483	-1.58131	0.394787	0.747235	-0.126543	0	Chr10_3B_Tb427v10	128684	129841	+
Tb427_000079300	Trypanosomal VSG domain containing protein, putative	0	0	0	0	0	0	0	0	0	-2.0144	0	1	1	0	0	Chr10_3B_Tb427v10	131986	132615	+
Tb427_000079400:pseudogene	Trypanosome variant surface glycoprotein (A-type)/Trypanosome variant surface glycoprotein C-terminal domain containing protein, putative	1	0	0	0	0	0	0	0	0	-1.91483	-1.58131	0.394787	0.747235	-0.126543	0	Chr10_3B_Tb427v10	134057	135424	+
Tb427_000079500:pseudogene	Trypanosome variant surface glycoprotein (A-type), putative	0	0	0	0	0	0	0	1	1	-1.82175	2.6702	0.138113	0.488521	0.311117	0	Chr10_3B_Tb427v10	136691	138175	+
Tb427_000079600:pseudogene	hypothetical protein, conserved	0	0	0	0	0	0	0	0	0	-2.0144	0	1	1	0	0	Chr10_3B_Tb427v10	140085	140754	-
Tb427_000079700:pseudogene	Trypanosomal VSG domain/Trypanosome variant surface glycoprotein C-terminal domain containing protein, putative	0	0	0	0	0	0	1	1	0	-1.82175	2.67032	0.138119	0.488521	0.311117	0	Chr10_3B_Tb427v10	144079	145553	-
Tb427_000079800:pseudogene	hypothetical protein, conserved	0	0	0	0	0	0	2	5	0	-1.42947	4.30435	0.00816258	0.101985	0.991466	0	Chr10_3B_Tb427v10	148361	149857	-
Tb427_000079900	hypothetical protein, conserved	0	0	0	0	0	0	0	0	0	-2.0144	0	1	1	0	0	Chr10_3B_Tb427v10	153575	153940	-
Tb427_000080000	Trypanosomal VSG domain containing protein, putative	0	0	0	0	0	0	0	0	0	-2.0144	0	1	1	0	0	Chr10_3B_Tb427v10	155795	156602	-
Tb427_000080100:pseudogene	hypothetical protein	0	0	0	0	0	0	1	1	0	-1.82175	2.67032	0.138119	0.488521	0.311117	0	Chr10_3B_Tb427v10	156855	157716	-
Tb427_000080200:pseudogene	hypothetical protein, conserved	0	0	0	0	0	0	0	0	0	-2.0144	0	1	1	0	0	Chr10_3B_Tb427v10	159096	160550	-
Tb427_000080300	Trypanosomal VSG domain containing protein, putative	0	0	0	0	0	0	1	1	2	-1.65179	3.55276	0.0358354	0.253273	0.596412	0	Chr10_3B_Tb427v10	163559	165043	-
Tb427_000080400:pseudogene	Trypanosomal VSG domain/Trypanosome variant surface glycoprotein C-terminal domain containing protein, putative	0	0	0	0	0	0	1	0	0	-1.91484	1.88135	0.294803	0.636446	0.196239	0	Chr10_3B_Tb427v10	166330	167862	-
Tb427_000080500:pseudogene	hypothetical protein	0	0	0	0	0	0	0	0	1	-1.91485	1.88123	0.294797	0.636446	0.196239	0	Chr10_3B_Tb427v10	168104	169055	-
Tb427_000080600:pseudogene	Trypanosomal VSG domain containing protein, putative	0	0	0	0	0	0	1	0	0	-1.91484	1.88135	0.294803	0.636446	0.196239	0	Chr10_3B_Tb427v10	170262	171759	-
Tb427_000080700	Trypanosomal VSG domain containing protein, putative	0	0	0	0	0	0	0	1	0	-1.91488	1.88044	0.294755	0.636446	0.196239	0	Chr10_3B_Tb427v10	173450	174901	-
Tb427_000080800:pseudogene	hypothetical protein	0	0	0	0	0	0	0	0	0	-2.0144	0	1	1	0	0	Chr10_3B_Tb427v10	175333	176218	-
Tb427_000080900	hypothetical protein	0	0	0	0	0	0	0	0	0	-2.0144	0	1	1	0	0	Chr10_3B_Tb427v10	177742	178797	-
Tb427_000081000:pseudogene	hypothetical protein	0	0	0	0	0	0	0	0	0	-2.0144	0	1	1	0	0	Chr10_3B_Tb427v10	179018	179904	-
Tb427_000081100	Reverse transcriptase (RNA-dependent DNA polymerase), putative	0	0	0	0	0	0	1	0	0	-1.91484	1.88135	0.294803	0.636446	0.196239	0	Chr10_3B_Tb427v10	185244	186326	+
Tb427_000081200	hypothetical protein, conserved	0	0	0	0	0	0	1	0	0	-1.91484	1.88135	0.294803	0.636446	0.196239	0	Chr10_3B_Tb427v10	186995	187663	+
Tb427_000081300:pseudogene	hypothetical protein, conserved	0	0	1	0	0	0	0	0	0	-1.91484	-1.58102	0.394759	0.747235	-0.126543	0	Chr10_3B_Tb427v10	188321	189059	+
Tb427_000081400	hypothetical protein	0	0	0	0	0	0	0	0	0	-2.0144	0	1	1	0	0	Chr10_3B_Tb427v10	189324	189641	+
Tb427_000081500:pseudogene	hypothetical protein, conserved	0	0	0	0	0	0	1	1	1	-1.73427	3.17792	0.0676642	0.360448	0.443157	0	Chr10_3B_Tb427v10	190350	191567	-
Tb427_000081600:pseudogene	Trypanosome variant surface glycoprotein (A-type), putative	0	0	0	1	0	0	1	1	1	-1.65188	1.59863	0.279423	0.636446	0.196239	0	Chr10_3B_Tb427v10	194535	195893	-
Tb427_000081700	hypothetical protein, conserved	0	0	0	0	0	0	0	0	0	-2.0144	0	1	1	0	0	Chr10_3B_Tb427v10	198005	198433	-
Tb427_000081800	Trypanosome variant surface glycoprotein (A-type), putative	0	0	0	0	0	0	0	0	0	-2.0144	0	1	1	0	0	Chr10_3B_Tb427v10	198503	199108	-
Tb427_000081900:pseudogene	Reverse transcriptase (RNA-dependent DNA polymerase)/Zinc finger, C2H2 type, putative	1	2	4	3	2	1	4	2	1	-0.867588	-0.0786854	0.923865	1	0	0	Chr10_3B_Tb427v10	200018	203074	-
Tb427_000082000:pseudogene	Trypanosomal VSG domain containing protein, putative	0	0	0	0	0	0	1	1	1	-1.73427	3.17792	0.0676642	0.360448	0.443157	0	Chr10_3B_Tb427v10	205302	206656	-
Tb427_000082100:pseudogene	Reverse transcriptase (RNA-dependent DNA polymerase), putative	1	1	0	0	0	0	1	1	0	-1.65179	0.352952	0.808159	1	0	0	Chr10_3B_Tb427v10	209203	211911	+
Tb427_000082200:pseudogene	Trypanosomal VSG domain/Trypanosome variant surface glycoprotein C-terminal domain containing protein, putative	0	0	0	0	0	0	0	0	0	-2.0144	0	1	1	0	0	Chr10_3B_Tb427v10	216764	218441	-
Tb427_000082300:pseudogene	hypothetical protein, conserved	1	0	0	0	0	0	0	0	0	-1.91483	-1.58131	0.394787	0.747235	-0.126543	0	Chr10_3B_Tb427v10	222989	224315	-
Tb427_000082400:pseudogene	hypothetical protein, conserved	0	0	0	0	0	0	0	0	1	-1.91485	1.88123	0.294797	0.636446	0.196239	0	Chr10_3B_Tb427v10	226520	227314	+
Tb427_000082500:pseudogene	hypothetical protein	0	0	0	0	0	0	1	0	0	-1.91484	1.88135	0.294803	0.636446	0.196239	0	Chr10_3B_Tb427v10	231522	232366	+
Tb427_000082600:pseudogene	Trypanosome variant surface glycoprotein (A-type), putative	0	0	0	0	0	0	1	1	1	-1.73427	3.17792	0.0676642	0.360448	0.443157	0	Chr10_3B_Tb427v10	232586	234036	+
Tb427_000082700:pseudogene	hypothetical protein	0	0	0	0	0	0	0	0	1	-1.91485	1.88123	0.294797	0.636446	0.196239	0	Chr10_3B_Tb427v10	235242	235751	+
Tb427_000082800	RNase H, putative	0	0	0	0	0	0	0	0	0	-2.0144	0	1	1	0	0	Chr10_3B_Tb427v10	236208	238613	-
Tb427_000082900	Reverse transcriptase (RNA-dependent DNA polymerase), putative	0	0	0	0	0	0	0	1	0	-1.91488	1.88044	0.294755	0.636446	0.196239	0	Chr10_3B_Tb427v10	238659	240236	-
Tb427_000083000	hypothetical protein, conserved	0	1	1	0	1	0	0	0	2	-1.65178	0.353905	0.810469	1	0	0	Chr10_3B_Tb427v10	240370	241185	-
Tb427_000083200	unspecified product	1	0	0	0	0	0	0	1	0	-1.82173	0.299125	0.864363	1	0	0	Chr10_3B_Tb427v10	241588	241756	-
Tb427_000083300:pseudogene	Reverse transcriptase (RNA-dependent DNA polymerase), putative	0	0	1	1	0	0	0	0	0	-1.82181	-2.31589	0.228756	0.636446	-0.196239	0	Chr10_3B_Tb427v10	244333	247038	+
Tb427_000083400:pseudogene	hypothetical protein, conserved	0	0	0	0	0	0	0	0	1	-1.91485	1.88123	0.294797	0.636446	0.196239	0	Chr10_3B_Tb427v10	247937	249434	-
Tb427_000083500:pseudogene	Trypanosomal VSG domain containing protein, putative	0	0	0	0	0	0	0	0	0	-2.0144	0	1	1	0	0	Chr10_3B_Tb427v10	256483	258168	-
Tb427_000083600	Trypanosome variant surface glycoprotein (A-type), putative	0	0	0	0	0	0	1	0	1	-1.82171	2.67109	0.138154	0.488521	0.311117	0	Chr10_3B_Tb427v10	259486	260946	-
Tb427_000083700:pseudogene	Trypanosome variant surface glycoprotein C-terminal domain containing protein, putative	0	0	0	0	0	0	1	1	0	-1.82175	2.67032	0.138119	0.488521	0.311117	0	Chr10_3B_Tb427v10	261998	263469	-
Tb427_000083800:pseudogene	hypothetical protein, conserved	0	0	0	0	0	0	0	0	0	-2.0144	0	1	1	0	0	Chr10_3B_Tb427v10	263705	264569	-
Tb427_000083900:pseudogene	hypothetical protein, conserved	0	0	0	0	0	0	0	0	0	-2.0144	0	1	1	0	0	Chr10_3B_Tb427v10	265471	266925	-
Tb427_000084000:pseudogene	Trypanosome variant surface glycoprotein (A-type), putative	0	0	0	0	0	0	0	0	0	-2.0144	0	1	1	0	0	Chr10_3B_Tb427v10	268766	270323	-
Tb427_000084100	ESAG protein, putative	0	0	0	0	2	0	0	3	4	-1.42941	4.30553	0.00752675	0.0967093	1.01453	1	Chr10_3B_Tb427v10	272584	273561	-
Tb427_000084200	Trypanosome variant surface glycoprotein (A-type)/Trypanosome variant surface glycoprotein C-terminal domain containing protein, putative	0	0	0	1	0	0	1	2	1	-1.57389	1.97272	0.161312	0.525803	0.279177	0	Chr10_3B_Tb427v10	275623	277236	+
Tb427_000084300:pseudogene	Trypanosome variant surface glycoprotein C-terminal domain containing protein, putative	0	0	0	0	0	0	0	0	0	-2.0144	0	1	1	0	0	Chr10_3B_Tb427v10	278318	278699	+
Tb427_000084400:pseudogene	Trypanosomal VSG domain/Trypanosome variant surface glycoprotein C-terminal domain containing protein, putative	0	0	0	0	0	0	1	0	0	-1.91484	1.88135	0.294803	0.636446	0.196239	0	Chr10_3B_Tb427v10	280534	282030	+
Tb427_000084500:pseudogene	Trypanosome variant surface glycoprotein C-terminal domain containing protein, putative	0	0	0	2	0	0	0	1	1	-1.65198	0.35601	0.809268	1	0	0	Chr10_3B_Tb427v10	283437	284965	+
Tb427_000084600:pseudogene	Trypanosome variant surface glycoprotein C-terminal domain containing protein, putative	0	0	0	0	0	0	1	1	0	-1.82175	2.67032	0.138119	0.488521	0.311117	0	Chr10_3B_Tb427v10	287155	288716	+
Tb427_000084700:pseudogene	hypothetical protein, conserved	0	0	0	0	0	0	0	0	0	-2.0144	0	1	1	0	0	Chr10_3B_Tb427v10	290739	292073	+
Tb427_000084800:pseudogene	hypothetical protein, conserved	0	0	0	0	0	0	0	0	0	-2.0144	0	1	1	0	0	Chr10_3B_Tb427v10	293474	294352	+
Tb427_000084900:pseudogene	hypothetical protein	0	0	0	0	0	0	0	0	0	-2.0144	0	1	1	0	0	Chr10_3B_Tb427v10	294667	295520	+
Tb427_000085000:pseudogene	Trypanosomal VSG domain/Trypanosome variant surface glycoprotein C-terminal domain containing protein, putative	0	0	0	0	0	0	0	0	0	-2.0144	0	1	1	0	0	Chr10_3B_Tb427v10	295956	297403	+
Tb427_000085100	Trypanosomal VSG domain containing protein, putative	0	0	0	0	0	0	0	1	0	-1.91488	1.88044	0.294755	0.636446	0.196239	0	Chr10_3B_Tb427v10	299907	301070	+
Tb427_000085200:pseudogene	Trypanosomal VSG domain containing protein, putative	0	0	0	0	0	0	0	0	0	-2.0144	0	1	1	0	0	Chr10_3B_Tb427v10	306606	307912	+
Tb427_000085300	hypothetical protein, conserved	0	0	0	0	0	0	0	0	0	-2.0144	0	1	1	0	0	Chr10_3B_Tb427v10	309180	310628	+
Tb427_000085400	Trypanosome variant surface glycoprotein C-terminal domain containing protein, putative	0	0	0	0	0	0	1	0	0	-1.91484	1.88135	0.294803	0.636446	0.196239	0	Chr10_3B_Tb427v10	312315	313679	+
Tb427_000085500:pseudogene	hypothetical protein, conserved	0	0	0	0	0	0	0	0	1	-1.91485	1.88123	0.294797	0.636446	0.196239	0	Chr10_3B_Tb427v10	317880	318817	+
Tb427_000085600:pseudogene	Trypanosomal VSG domain containing protein, putative	2	0	1	2	2	2	1	0	0	-1.49985	-1.57173	0.26981	0.636446	-0.196239	0	Chr10_3B_Tb427v10	319436	321334	+
Tb427_000085700	hypothetical protein, conserved	0	0	0	1	0	0	0	0	1	-1.82181	0.301942	0.863391	1	0	0	Chr10_3B_Tb427v10	322987	324417	+
Tb427_000085800:pseudogene	hypothetical protein, conserved	0	0	0	0	0	0	1	0	0	-1.91484	1.88135	0.294803	0.636446	0.196239	0	Chr10_3B_Tb427v10	326024	327178	+
Tb427_000085900:pseudogene	Trypanosomal VSG domain/Trypanosome variant surface glycoprotein C-terminal domain containing protein, putative	0	0	0	0	0	0	1	0	0	-1.91484	1.88135	0.294803	0.636446	0.196239	0	Chr10_3B_Tb427v10	327230	328667	+
Tb427_000086000	Trypanosomal VSG domain/Trypanosome variant surface glycoprotein C-terminal domain containing protein, putative	0	0	0	0	0	0	0	0	0	-2.0144	0	1	1	0	0	Chr10_3B_Tb427v10	329821	331299	+
Tb427_000086100	hypothetical protein, conserved	0	0	0	0	0	0	0	0	0	-2.0144	0	1	1	0	0	Chr10_3B_Tb427v10	332692	333030	+
Tb427_000086200	Trypanosomal VSG domain/Trypanosome variant surface glycoprotein C-terminal domain containing protein, putative	0	2	0	0	0	0	1	0	0	-1.73428	-0.435208	0.792201	1	0	0	Chr10_3B_Tb427v10	336045	337580	+
Tb427_000086300	Trypanosomal VSG domain/Trypanosome variant surface glycoprotein C-terminal domain containing protein, putative	2	0	0	0	0	0	2	0	1	-1.57368	0.860627	0.532752	0.901672	0.0449512	0	Chr10_3B_Tb427v10	338713	340203	+
Tb427_000086400:pseudogene	hypothetical protein	0	0	0	0	0	0	1	0	0	-1.91484	1.88135	0.294803	0.636446	0.196239	0	Chr10_3B_Tb427v10	340996	341954	+
Tb427_000086500:pseudogene	Trypanosomal VSG domain/Trypanosome variant surface glycoprotein C-terminal domain containing protein, putative	0	0	0	0	0	0	0	0	0	-2.0144	0	1	1	0	0	Chr10_3B_Tb427v10	342232	343686	+
Tb427_000086600	Trypanosome variant surface glycoprotein (A-type), putative	0	0	0	0	0	0	0	0	0	-2.0144	0	1	1	0	0	Chr10_3B_Tb427v10	345804	347036	+
Tb427_000086700:pseudogene	hypothetical protein	0	0	0	0	0	0	0	0	0	-2.0144	0	1	1	0	0	Chr10_3B_Tb427v10	348565	349436	+
Tb427_000086800	Trypanosomal VSG domain/Trypanosome variant surface glycoprotein C-terminal domain containing protein, putative	0	0	0	0	0	0	2	2	0	-1.65181	3.55212	0.0385913	0.262517	0.580842	0	Chr10_3B_Tb427v10	349845	351446	+
Tb427_000086900:pseudogene	Trypanosomal VSG domain/Trypanosome variant surface glycoprotein C-terminal domain containing protein, putative	0	0	0	0	0	0	2	4	1	-1.42943	4.30504	0.00630236	0.0855121	1.06797	1	Chr10_3B_Tb427v10	352655	354285	+
Tb427_000087000:pseudogene	Trypanosomal VSG domain/Trypanosome variant surface glycoprotein C-terminal domain containing protein, putative	0	0	0	0	0	0	0	0	0	-2.0144	0	1	1	0	0	Chr10_3B_Tb427v10	356139	357632	+
Tb427_000087100	hypothetical protein, conserved	0	0	0	0	0	0	0	0	0	-2.0144	0	1	1	0	0	Chr10_3B_Tb427v10	357889	358332	+
Tb427_000087200	Reverse transcriptase (RNA-dependent DNA polymerase), putative	0	0	0	0	0	0	0	0	0	-2.0144	0	1	1	0	0	Chr10_3B_Tb427v10	359372	360136	+
Tb427_000087300	hypothetical protein	0	0	0	0	0	0	0	0	0	-2.0144	0	1	1	0	0	Chr10_3B_Tb427v10	360179	360760	+
Tb427_000087400	hypothetical protein, conserved	1	1	1	1	0	0	2	1	1	-1.36229	0.388791	0.724478	1	0	0	Chr10_3B_Tb427v10	361184	362866	+
Tb427_000087500	Trypanosome variant surface glycoprotein (A-type), putative	0	0	0	0	0	0	0	1	0	-1.91488	1.88044	0.294755	0.636446	0.196239	0	Chr10_3B_Tb427v10	366454	367350	+
Tb427_000087600	Trypanosome variant surface glycoprotein (A-type), putative	0	0	0	0	0	0	0	0	0	-2.0144	0	1	1	0	0	Chr10_3B_Tb427v10	369428	370906	+
Tb427_000087700:pseudogene	hypothetical protein, conserved	0	0	0	0	0	0	0	0	0	-2.0144	0	1	1	0	0	Chr10_3B_Tb427v10	372507	373326	+
Tb427_000087800	Trypanosome variant surface glycoprotein (A-type), putative	0	0	0	0	0	0	0	0	0	-2.0144	0	1	1	0	0	Chr10_3B_Tb427v10	373716	374420	-
Tb427_000087900	hypothetical protein, conserved	0	0	0	0	0	0	0	0	0	-2.0144	0	1	1	0	0	Chr10_3B_Tb427v10	376795	377307	-
Tb427_000088000:pseudogene	Trypanosomal VSG domain/Trypanosome variant surface glycoprotein C-terminal domain containing protein, putative	0	0	0	0	0	0	0	0	0	-2.0144	0	1	1	0	0	Chr10_3B_Tb427v10	382127	383508	-
Tb427_000088100:pseudogene	hypothetical protein, conserved	0	0	0	0	0	0	0	0	0	-2.0144	0	1	1	0	0	Chr10_3B_Tb427v10	383776	384755	-
Tb427_000088200	hypothetical protein, conserved	0	0	0	0	0	0	0	0	0	-2.0144	0	1	1	0	0	Chr10_3B_Tb427v10	386047	386660	-
Tb427_000088300	hypothetical protein	0	0	0	0	0	0	0	0	0	-2.0144	0	1	1	0	0	Chr10_3B_Tb427v10	386948	387337	-
Tb427_000088400:pseudogene	hypothetical protein, conserved	0	0	0	0	0	0	0	1	0	-1.91488	1.88044	0.294755	0.636446	0.196239	0	Chr10_3B_Tb427v10	390428	391831	-
Tb427_000088500	hypothetical protein, conserved	0	0	0	0	0	0	0	1	0	-1.91488	1.88044	0.294755	0.636446	0.196239	0	Chr10_3B_Tb427v10	393910	394338	-
Tb427_000088600	hypothetical protein, conserved	0	0	0	0	0	0	0	0	0	-2.0144	0	1	1	0	0	Chr10_3B_Tb427v10	394779	395012	-
Tb427_000088700:pseudogene	Reverse transcriptase (RNA-dependent DNA polymerase)/Zinc finger, C2H2 type, putative	4	3	2	2	0	0	5	3	3	-0.651673	0.413478	0.565003	0.934787	0.0292873	0	Chr10_3B_Tb427v10	395921	399002	-
Tb427_000088800	hypothetical protein	0	0	0	0	0	0	0	0	0	-2.0144	0	1	1	0	0	Chr10_3B_Tb427v10	401306	402330	-
Tb427_000088900:pseudogene	Trypanosomal VSG domain/Trypanosome variant surface glycoprotein C-terminal domain containing protein, putative	0	0	0	0	0	0	0	0	0	-2.0144	0	1	1	0	0	Chr10_3B_Tb427v10	404179	405651	-
Tb427_000089000:pseudogene	hypothetical protein	0	0	0	0	0	0	0	0	0	-2.0144	0	1	1	0	0	Chr10_3B_Tb427v10	407303	408194	+
Tb427_000089100:pseudogene	Trypanosomal VSG domain/Trypanosome variant surface glycoprotein C-terminal domain containing protein, putative	0	0	0	0	0	0	0	0	0	-2.0144	0	1	1	0	0	Chr10_3B_Tb427v10	408492	409999	+
Tb427_000089200	hypothetical protein, conserved	0	0	0	0	0	0	0	0	0	-2.0144	0	1	1	0	0	Chr10_3B_Tb427v10	411286	412761	+
Tb427_000089300:pseudogene	Trypanosome variant surface glycoprotein (A-type)/Trypanosome variant surface glycoprotein C-terminal domain containing protein, putative	0	0	0	0	0	0	0	1	0	-1.91488	1.88044	0.294755	0.636446	0.196239	0	Chr10_3B_Tb427v10	413738	415149	+
Tb427_000089400:pseudogene	hypothetical protein	0	0	0	0	0	0	0	0	0	-2.0144	0	1	1	0	0	Chr10_3B_Tb427v10	416430	417242	+
Tb427_000089500:pseudogene	Trypanosomal VSG domain/Trypanosome variant surface glycoprotein C-terminal domain containing protein, putative	0	0	0	0	0	0	0	0	0	-2.0144	0	1	1	0	0	Chr10_3B_Tb427v10	417469	418950	+
Tb427_000089600:pseudogene	Trypanosome variant surface glycoprotein (A-type), putative	0	0	0	0	0	0	0	0	1	-1.91485	1.88123	0.294797	0.636446	0.196239	0	Chr10_3B_Tb427v10	421239	422770	+
Tb427_000089700	Trypanosome variant surface glycoprotein (A-type), putative	0	0	0	0	1	0	0	0	0	-2.0144	0	1	1	0	0	Chr10_3B_Tb427v10	424217	425668	+
Tb427_000089800:pseudogene	Trypanosome variant surface glycoprotein (A-type)/Trypanosome variant surface glycoprotein C-terminal domain containing protein, putative	0	0	0	0	0	0	0	0	0	-2.0144	0	1	1	0	0	Chr10_3B_Tb427v10	427098	428507	+
Tb427_000089900:pseudogene	hypothetical protein, conserved	0	0	0	0	0	0	0	0	0	-2.0144	0	1	1	0	0	Chr10_3B_Tb427v10	430517	431851	+
Tb427_000090000	Trypanosomal VSG domain containing protein, putative	0	0	0	0	0	0	0	0	0	-2.0144	0	1	1	0	0	Chr10_3B_Tb427v10	433927	434535	+
Tb427_000090100	Trypanosomal VSG domain containing protein, putative	0	0	0	0	0	0	0	0	0	-2.0144	0	1	1	0	0	Chr10_3B_Tb427v10	437633	438708	+
Tb427_000090200	Trypanosomal VSG domain/Trypanosome variant surface glycoprotein C-terminal domain containing protein, putative	0	0	0	0	0	0	0	0	0	-2.0144	0	1	1	0	0	Chr10_3B_Tb427v10	440798	442300	+
Tb427_000090300	Endonuclease-reverse transcriptase/Reverse transcriptase (RNA-dependent DNA polymerase), putative	0	0	0	0	0	0	0	0	0	-2.0144	0	1	1	0	0	Chr10_3B_Tb427v10	442329	444854	+
Tb427_000090400	hypothetical protein, conserved	1	0	0	0	0	0	0	0	1	-1.8217	0.299921	0.864149	1	0	0	Chr10_3B_Tb427v10	445623	447311	+
Tb427_000090500:pseudogene	Reverse transcriptase (RNA-dependent DNA polymerase), putative	0	0	0	0	0	0	1	0	1	-1.82171	2.67109	0.138154	0.488521	0.311117	0	Chr10_3B_Tb427v10	450161	452866	-
Tb427_000090600	Trypanosomal VSG domain containing protein, putative	0	0	1	0	0	0	5	2	1	-1.29806	2.90941	0.0201974	0.177685	0.750349	0	Chr10_3B_Tb427v10	458696	460162	+
Tb427_000090700:pseudogene	Trypanosome variant surface glycoprotein C-terminal domain containing protein, putative	0	0	0	0	0	0	0	0	0	-2.0144	0	1	1	0	0	Chr10_3B_Tb427v10	460860	461217	+
Tb427_000090800:pseudogene	Trypanosome variant surface glycoprotein (A-type), putative	0	0	0	0	0	0	0	0	0	-2.0144	0	1	1	0	0	Chr10_3B_Tb427v10	463132	464607	+
Tb427_000090900:pseudogene	Trypanosomal VSG domain containing protein, putative	0	0	0	0	0	0	1	0	0	-1.91484	1.88135	0.294803	0.636446	0.196239	0	Chr10_3B_Tb427v10	466514	467861	+
Tb427_000091000	Trypanosome variant surface glycoprotein (A-type)/Trypanosome variant surface glycoprotein C-terminal domain containing protein, putative	0	0	0	0	0	0	0	1	0	-1.91488	1.88044	0.294755	0.636446	0.196239	0	Chr10_3B_Tb427v10	469839	470774	+
Tb427_000091100:pseudogene	hypothetical protein	0	0	0	0	0	0	0	0	0	-2.0144	0	1	1	0	0	Chr10_3B_Tb427v10	472666	474050	+
Tb427_000091200	Trypanosome variant surface glycoprotein (A-type), putative	0	0	0	0	0	0	0	0	0	-2.0144	0	1	1	0	0	Chr10_3B_Tb427v10	475306	476493	+
Tb427_000091300:pseudogene	hypothetical protein	0	0	0	0	0	0	0	0	0	-2.0144	0	1	1	0	0	Chr10_3B_Tb427v10	478143	479128	+
Tb427_000091400:pseudogene	Trypanosome variant surface glycoprotein (A-type), putative	0	0	0	0	0	0	1	1	0	-1.82175	2.67032	0.138119	0.488521	0.311117	0	Chr10_3B_Tb427v10	479609	481027	+
Tb427_000091500	Trypanosomal VSG domain containing protein, putative	0	0	0	0	1	0	0	0	0	-2.0144	0	1	1	0	0	Chr10_3B_Tb427v10	485492	486982	+
Tb427_000091600:pseudogene	Trypanosomal VSG domain/Trypanosome variant surface glycoprotein C-terminal domain containing protein, putative	0	0	0	0	1	0	0	0	0	-2.0144	0	1	1	0	0	Chr10_3B_Tb427v10	488241	489784	+
Tb427_000091700:pseudogene	Trypanosomal VSG domain containing protein, putative	0	0	0	0	0	0	0	0	0	-2.0144	0	1	1	0	0	Chr10_3B_Tb427v10	494278	495589	+
Tb427_000091800	hypothetical protein, conserved	0	0	0	0	0	0	0	0	0	-2.0144	0	1	1	0	0	Chr10_3B_Tb427v10	496401	496913	+
Tb427_000091900	Reverse transcriptase (RNA-dependent DNA polymerase), putative	0	0	0	0	0	0	0	0	0	-2.0144	0	1	1	0	0	Chr10_3B_Tb427v10	497133	498710	+
Tb427_000092000	hypothetical protein, conserved	0	0	0	0	0	0	0	0	0	-2.0144	0	1	1	0	0	Chr10_3B_Tb427v10	499479	500792	+
Tb427_000092100:pseudogene	hypothetical protein, conserved	0	0	0	0	0	0	0	0	1	-1.91485	1.88123	0.294797	0.636446	0.196239	0	Chr10_3B_Tb427v10	502334	503846	-
Tb427_000092200:pseudogene	hypothetical protein	0	0	0	0	0	0	0	0	0	-2.0144	0	1	1	0	0	Chr10_3B_Tb427v10	505963	507339	-
Tb427_000092300	Trypanosomal VSG domain containing protein, putative	0	0	0	0	0	0	0	2	1	-1.73431	3.17705	0.0717276	0.360448	0.443157	0	Chr10_3B_Tb427v10	509131	510654	-
Tb427_000092400	Trypanosome variant surface glycoprotein (A-type), putative	0	0	0	0	0	0	1	0	0	-1.91484	1.88135	0.294803	0.636446	0.196239	0	Chr10_3B_Tb427v10	512436	513359	-
Tb427_000092500	Endonuclease-reverse transcriptase, putative	0	0	0	0	0	0	0	0	0	-2.0144	0	1	1	0	0	Chr10_3B_Tb427v10	514016	515074	+
Tb427_000092600	Reverse transcriptase (RNA-dependent DNA polymerase), putative	0	0	0	0	0	0	0	0	0	-2.0144	0	1	1	0	0	Chr10_3B_Tb427v10	515497	516543	+
Tb427_000092700	hypothetical protein, conserved	0	0	0	0	0	0	0	0	0	-2.0144	0	1	1	0	0	Chr10_3B_Tb427v10	517312	518883	+
Tb427_000092800:pseudogene	Trypanosome variant surface glycoprotein (A-type)/Trypanosome variant surface glycoprotein C-terminal domain containing protein, putative	0	0	0	0	0	0	0	0	0	-2.0144	0	1	1	0	0	Chr10_3B_Tb427v10	522482	523995	-
Tb427_000092900	Trypanosome variant surface glycoprotein C-terminal domain containing protein, putative	0	0	0	0	0	0	0	0	0	-2.0144	0	1	1	0	0	Chr10_3B_Tb427v10	526109	526624	-
Tb427_000093000:pseudogene	hypothetical protein, conserved	0	0	0	0	0	0	0	0	0	-2.0144	0	1	1	0	0	Chr10_3B_Tb427v10	531264	532139	-
Tb427_000093100	Trypanosome variant surface glycoprotein (A-type), putative	0	0	0	0	0	0	0	0	0	-2.0144	0	1	1	0	0	Chr10_3B_Tb427v10	533256	534335	-
Tb427_000093200:pseudogene	Trypanosome variant surface glycoprotein (A-type)/Trypanosome variant surface glycoprotein C-terminal domain containing protein, putative	0	0	0	0	2	0	1	0	1	-1.82171	2.67109	0.138154	0.488521	0.311117	0	Chr10_3B_Tb427v10	536454	537976	-
Tb427_000093300	Trypanosomal VSG domain/Trypanosome variant surface glycoprotein C-terminal domain containing protein, putative	0	1	1	0	0	0	1	3	0	-1.49983	1.23421	0.340446	0.701568	0.15393	0	Chr10_3B_Tb427v10	541387	543003	-
Tb427_000093400:pseudogene	hypothetical protein	0	0	0	0	0	0	1	0	0	-1.91484	1.88135	0.294803	0.636446	0.196239	0	Chr10_3B_Tb427v10	543183	544134	-
Tb427_000093500:pseudogene	hypothetical protein, conserved	0	0	1	3	0	0	2	1	1	-1.36248	0.391793	0.731734	1	0	0	Chr10_3B_Tb427v10	546543	548045	+
Tb427_000093600	hypothetical protein	0	0	0	0	0	0	0	0	0	-2.0144	0	1	1	0	0	Chr10_3B_Tb427v10	552394	553107	+
Tb427_000093700	hypothetical protein	0	0	0	0	0	0	0	0	0	-2.0144	0	1	1	0	0	Chr10_3B_Tb427v10	554647	555462	+
Tb427_000093800:pseudogene	Trypanosomal VSG domain containing protein, putative	0	0	0	0	0	0	0	0	0	-2.0144	0	1	1	0	0	Chr10_3B_Tb427v10	555739	557406	+
Tb427_000093900	hypothetical protein, conserved	0	0	0	0	0	0	0	0	0	-2.0144	0	1	1	0	0	Chr10_3B_Tb427v10	559134	560642	+
Tb427_000094000:pseudogene	hypothetical protein, conserved	0	0	0	0	0	0	0	0	0	-2.0144	0	1	1	0	0	Chr10_3B_Tb427v10	561842	562723	+
Tb427_000094100:pseudogene	Trypanosomal VSG domain/Trypanosome variant surface glycoprotein C-terminal domain containing protein, putative	0	0	0	0	0	0	0	0	0	-2.0144	0	1	1	0	0	Chr10_3B_Tb427v10	562991	564534	+
Tb427_000094200	Trypanosome variant surface glycoprotein (A-type), putative	0	0	0	0	0	0	0	0	0	-2.0144	0	1	1	0	0	Chr10_3B_Tb427v10	566181	566693	+
Tb427_000094300	Trypanosome variant surface glycoprotein C-terminal domain containing protein, putative	0	0	0	0	0	0	0	0	0	-2.0144	0	1	1	0	0	Chr10_3B_Tb427v10	567068	567694	+
Tb427_000094400	Trypanosomal VSG domain containing protein, putative	0	0	0	0	0	0	0	0	0	-2.0144	0	1	1	0	0	Chr10_3B_Tb427v10	570592	571149	+
Tb427_000094500	Trypanosomal VSG domain containing protein, putative	0	0	0	0	0	0	0	0	0	-2.0144	0	1	1	0	0	Chr10_3B_Tb427v10	574118	575620	+
Tb427_000094600	hypothetical protein, conserved	0	0	0	0	0	0	0	0	1	-1.91485	1.88123	0.294797	0.636446	0.196239	0	Chr10_3B_Tb427v10	576312	577820	+
Tb427_000094700:pseudogene	hypothetical protein, conserved	0	0	0	0	0	0	0	0	0	-2.0144	0	1	1	0	0	Chr10_3B_Tb427v10	578991	579941	+
Tb427_000094800:pseudogene	Trypanosomal VSG domain/Trypanosome variant surface glycoprotein C-terminal domain containing protein, putative	0	0	0	0	0	0	0	0	0	-2.0144	0	1	1	0	0	Chr10_3B_Tb427v10	580410	581993	+
Tb427_000094900:pseudogene	Trypanosome variant surface glycoprotein (A-type)/Trypanosome variant surface glycoprotein C-terminal domain containing protein, putative	0	0	1	0	0	0	1	0	0	-1.82171	0.300331	0.864008	1	0	0	Chr10_3B_Tb427v10	583116	584596	+
Tb427_000095000:pseudogene	Trypanosomal VSG domain/Trypanosome variant surface glycoprotein C-terminal domain containing protein, putative	0	0	0	0	0	0	0	0	0	-2.0144	0	1	1	0	0	Chr10_3B_Tb427v10	586300	587693	+
Tb427_000095100	Trypanosome variant surface glycoprotein (A-type), putative	0	0	0	1	0	0	0	0	0	-1.91494	-1.57929	0.394608	0.747235	-0.126543	0	Chr10_3B_Tb427v10	589184	590626	+
Tb427_000095200:pseudogene	hypothetical protein, conserved	0	0	0	0	0	0	0	0	0	-2.0144	0	1	1	0	0	Chr10_3B_Tb427v10	591815	593262	+
Tb427_000095300:pseudogene	Trypanosomal VSG domain/Trypanosome variant surface glycoprotein C-terminal domain containing protein, putative	0	0	0	0	0	0	0	0	0	-2.0144	0	1	1	0	0	Chr10_3B_Tb427v10	597136	598497	+
Tb427_000095400	Trypanosomal VSG domain/Trypanosome variant surface glycoprotein C-terminal domain containing protein, putative	0	0	0	0	0	0	1	1	0	-1.82175	2.67032	0.138119	0.488521	0.311117	0	Chr10_3B_Tb427v10	600818	602335	+
Tb427_000095500:pseudogene	Reverse transcriptase (RNA-dependent DNA polymerase), putative	0	0	0	0	0	0	0	1	1	-1.82175	2.6702	0.138113	0.488521	0.311117	0	Chr10_3B_Tb427v10	604895	607600	-
Tb427_000095600	Trypanosomal VSG domain/Trypanosome variant surface glycoprotein C-terminal domain containing protein, putative	0	0	0	0	0	0	0	0	0	-2.0144	0	1	1	0	0	Chr10_3B_Tb427v10	610523	611887	-
Tb427_000095700	Trypanosomal VSG domain containing protein, putative	0	0	0	0	0	0	0	0	0	-2.0144	0	1	1	0	0	Chr10_3B_Tb427v10	613840	614695	-
Tb427_000095800	Trypanosomal VSG domain containing protein, putative	0	0	0	0	0	0	0	0	0	-2.0144	0	1	1	0	0	Chr10_3B_Tb427v10	614948	615451	-
Tb427_000095900:pseudogene	Trypanosomal VSG domain/Trypanosome variant surface glycoprotein C-terminal domain containing protein, putative	0	0	0	0	0	0	0	0	0	-2.0144	0	1	1	0	0	Chr10_3B_Tb427v10	616554	618199	-
Tb427_000096000	Trypanosome variant surface glycoprotein (A-type), putative	0	0	0	0	0	0	1	0	0	-1.91484	1.88135	0.294803	0.636446	0.196239	0	Chr10_3B_Tb427v10	619388	620839	-
Tb427_000096100	hypothetical protein, conserved	0	0	0	0	0	0	1	0	0	-1.91484	1.88135	0.294803	0.636446	0.196239	0	Chr10_3B_Tb427v10	623108	623362	-
Tb427_000096200	hypothetical protein	0	0	0	0	0	0	0	0	1	-1.91485	1.88123	0.294797	0.636446	0.196239	0	Chr10_3B_Tb427v10	625684	626796	-
Tb427_000096300:pseudogene	hypothetical protein	0	0	0	0	0	0	1	1	0	-1.82175	2.67032	0.138119	0.488521	0.311117	0	Chr10_3B_Tb427v10	629291	630750	-
Tb427_000096400:pseudogene	hypothetical protein	0	0	0	0	0	0	0	0	1	-1.91485	1.88123	0.294797	0.636446	0.196239	0	Chr10_3B_Tb427v10	631478	632483	-
Tb427_000096500:pseudogene	Trypanosome variant surface glycoprotein (A-type)/Trypanosome variant surface glycoprotein C-terminal domain containing protein, putative	0	0	0	0	0	0	0	0	0	-2.0144	0	1	1	0	0	Chr10_3B_Tb427v10	633484	635006	-
Tb427_000096600:pseudogene	Reverse transcriptase (RNA-dependent DNA polymerase), putative	0	0	0	0	1	0	0	0	0	-2.0144	0	1	1	0	0	Chr10_3B_Tb427v10	636739	639441	-
Tb427_000096700:pseudogene	Trypanosomal VSG domain containing protein, putative	0	0	0	0	0	0	0	0	0	-2.0144	0	1	1	0	0	Chr10_3B_Tb427v10	641460	642878	-
Tb427_000096800:pseudogene	hypothetical protein, conserved	0	0	0	0	0	0	0	1	0	-1.91488	1.88044	0.294755	0.636446	0.196239	0	Chr10_3B_Tb427v10	646886	648382	-
Tb427_000096900:pseudogene	Trypanosomal VSG domain containing protein, putative	0	0	0	0	0	0	0	0	0	-2.0144	0	1	1	0	0	Chr10_3B_Tb427v10	653531	654864	-
Tb427_000097000:pseudogene	hypothetical protein, conserved	0	0	0	0	0	0	1	0	0	-1.91484	1.88135	0.294803	0.636446	0.196239	0	Chr10_3B_Tb427v10	656475	657938	-
Tb427_000097100:pseudogene	hypothetical protein, conserved	0	0	0	0	0	0	0	0	0	-2.0144	0	1	1	0	0	Chr10_3B_Tb427v10	659770	661174	-
Tb427_000097200:pseudogene	hypothetical protein, conserved	0	0	0	0	0	0	1	0	1	-1.82171	2.67109	0.138154	0.488521	0.311117	0	Chr10_3B_Tb427v10	662592	664097	-
Tb427_000097300:pseudogene	Trypanosome variant surface glycoprotein (A-type), putative	1	0	0	0	0	0	0	0	0	-1.91483	-1.58131	0.394787	0.747235	-0.126543	0	Chr10_3B_Tb427v10	665848	667216	-
Tb427_000097400:pseudogene	Trypanosomal VSG domain containing protein, putative	0	0	0	0	0	0	0	0	1	-1.91485	1.88123	0.294797	0.636446	0.196239	0	Chr10_3B_Tb427v10	668067	669426	-
Tb427_000097500:pseudogene	hypothetical protein, conserved	0	0	0	0	0	0	0	0	1	-1.91485	1.88123	0.294797	0.636446	0.196239	0	Chr10_3B_Tb427v10	670396	671270	-
Tb427_000097600:pseudogene	hypothetical protein, conserved	0	0	0	0	0	0	0	0	1	-1.91485	1.88123	0.294797	0.636446	0.196239	0	Chr10_3B_Tb427v10	673542	674800	-
Tb427_000097700	Trypanosomal VSG domain/Trypanosome variant surface glycoprotein C-terminal domain containing protein, putative	0	0	0	0	0	0	0	0	1	-1.91485	1.88123	0.294797	0.636446	0.196239	0	Chr10_3B_Tb427v10	676081	677616	-
Tb427_000097800	Trypanosomal VSG domain containing protein, putative	0	0	0	0	0	0	1	0	0	-1.91484	1.88135	0.294803	0.636446	0.196239	0	Chr10_3B_Tb427v10	679635	680969	-
Tb427_000097900:pseudogene	hypothetical protein, conserved	0	0	0	0	0	0	0	0	1	-1.91485	1.88123	0.294797	0.636446	0.196239	0	Chr10_3B_Tb427v10	681332	682234	-
Tb427_000098000:pseudogene	Trypanosome variant surface glycoprotein (A-type), putative	0	0	0	0	0	0	0	0	0	-2.0144	0	1	1	0	0	Chr10_3B_Tb427v10	683002	684415	-
Tb427_000098100:pseudogene	Trypanosomal VSG domain containing protein, putative	0	0	0	0	0	0	0	0	0	-2.0144	0	1	1	0	0	Chr10_3B_Tb427v10	686663	687901	-
Tb427_000098200:pseudogene	hypothetical protein, conserved	0	0	0	0	0	0	1	0	1	-1.82171	2.67109	0.138154	0.488521	0.311117	0	Chr10_3B_Tb427v10	689944	691410	-
Tb427_000098300:pseudogene	Trypanosome variant surface glycoprotein (A-type)/Trypanosome variant surface glycoprotein C-terminal domain containing protein, putative	0	0	0	0	1	0	0	1	0	-1.91488	1.88044	0.294755	0.636446	0.196239	0	Chr10_3B_Tb427v10	694448	695988	-
Tb427_000098400:pseudogene	Trypanosome variant surface glycoprotein (A-type), putative	0	0	0	0	0	0	0	0	0	-2.0144	0	1	1	0	0	Chr10_3B_Tb427v10	697659	699101	-
Tb427_000098500:pseudogene	hypothetical protein	0	0	0	0	0	0	0	0	0	-2.0144	0	1	1	0	0	Chr10_3B_Tb427v10	701930	702396	-
Tb427_000098600:pseudogene	hypothetical protein, conserved	0	0	0	0	0	0	0	0	0	-2.0144	0	1	1	0	0	Chr10_3B_Tb427v10	705751	706798	-
Tb427_000098700	Endonuclease-reverse transcriptase/Reverse transcriptase (RNA-dependent DNA polymerase)/RNase H, putative	3	3	1	4	0	3	2	4	5	-0.651933	0.415581	0.566075	0.935923	0.0287598	0	Chr10_3B_Tb427v10	709301	714250	+
Tb427_000098800:pseudogene	Trypanosome variant surface glycoprotein (A-type), putative	0	0	0	0	0	0	1	1	0	-1.82175	2.67032	0.138119	0.488521	0.311117	0	Chr10_3B_Tb427v10	715743	717092	+
Tb427_000098900:pseudogene	Trypanosome variant surface glycoprotein C-terminal domain containing protein, putative	0	0	0	0	0	0	0	0	0	-2.0144	0	1	1	0	0	Chr10_3B_Tb427v10	719251	720691	+
Tb427_000099000	hypothetical protein, conserved	0	0	0	0	1	0	0	0	0	-2.0144	0	1	1	0	0	Chr10_3B_Tb427v10	722797	724509	-
Tb427_000099100:pseudogene	hypothetical protein, conserved	0	0	0	0	0	0	0	0	0	-2.0144	0	1	1	0	0	Chr10_3B_Tb427v10	730244	731540	+
Tb427_000099200:pseudogene	hypothetical protein, conserved	0	0	0	0	0	0	0	0	0	-2.0144	0	1	1	0	0	Chr10_3B_Tb427v10	731545	732075	+
Tb427_000099300	hypothetical protein, conserved	0	0	0	0	0	0	0	0	0	-2.0144	0	1	1	0	0	Chr10_3B_Tb427v10	732572	733507	-
Tb427_000099400:pseudogene	Endonuclease-reverse transcriptase/Reverse transcriptase (RNA-dependent DNA polymerase), putative	0	0	0	0	0	0	0	0	0	-2.0144	0	1	1	0	0	Chr10_3B_Tb427v10	733703	736764	-
Tb427_000099500:pseudogene	hypothetical protein, conserved	0	0	0	0	0	0	0	0	0	-2.0144	0	1	1	0	0	Chr10_3B_Tb427v10	739242	740538	+
Tb427_000099600:pseudogene	hypothetical protein, conserved	0	0	0	0	0	0	0	0	0	-2.0144	0	1	1	0	0	Chr10_3B_Tb427v10	740543	741073	+
Tb427_000099700	hypothetical protein, conserved	0	0	0	0	0	0	0	0	0	-2.0144	0	1	1	0	0	Chr10_3B_Tb427v10	741570	742505	-
Tb427_000099800:pseudogene	Endonuclease-reverse transcriptase/Reverse transcriptase (RNA-dependent DNA polymerase), putative	0	0	0	0	0	1	0	0	2	-1.82172	2.67098	0.143858	0.488521	0.311117	0	Chr10_3B_Tb427v10	742701	745770	-
Tb427_000099900:pseudogene	Trypanosome variant surface glycoprotein C-terminal domain containing protein, putative	0	0	0	0	2	0	0	0	0	-2.0144	0	1	1	0	0	Chr10_3B_Tb427v10	748650	749048	-
Tb427_000100000:pseudogene	Trypanosomal VSG domain containing protein, putative	0	0	0	0	0	0	0	1	0	-1.91488	1.88044	0.294755	0.636446	0.196239	0	Chr10_3B_Tb427v10	750576	751922	-
Tb427_000100100:pseudogene	Trypanosomal VSG domain/Trypanosome variant surface glycoprotein C-terminal domain containing protein, putative	0	0	0	0	0	0	0	0	0	-2.0144	0	1	1	0	0	Chr10_3B_Tb427v10	753672	755178	-
Tb427_000100200:pseudogene	hypothetical protein	0	0	0	0	0	0	0	1	1	-1.82175	2.6702	0.138113	0.488521	0.311117	0	Chr10_3B_Tb427v10	755551	756411	-
Tb427_000100300:pseudogene	Trypanosomal VSG domain containing protein, putative	0	0	0	0	0	0	0	0	1	-1.91485	1.88123	0.294797	0.636446	0.196239	0	Chr10_3B_Tb427v10	757806	759041	-
Tb427_000100400:pseudogene	Trypanosomal VSG domain containing protein, putative	0	0	0	0	0	0	0	0	1	-1.91485	1.88123	0.294797	0.636446	0.196239	0	Chr10_3B_Tb427v10	760994	762517	-
Tb427_000100500:pseudogene	hypothetical protein	0	0	0	0	0	0	0	0	0	-2.0144	0	1	1	0	0	Chr10_3B_Tb427v10	762729	763290	-
Tb427_000100600:pseudogene	hypothetical protein, conserved	0	0	0	0	0	0	0	0	0	-2.0144	0	1	1	0	0	Chr10_3B_Tb427v10	764192	765568	-
Tb427_000100700	hypothetical protein	0	0	0	0	2	0	0	0	0	-2.0144	0	1	1	0	0	Chr10_3B_Tb427v10	773889	775058	-
Tb427_000100800	Trypanosomal VSG domain containing protein, putative	0	0	0	0	0	0	0	0	0	-2.0144	0	1	1	0	0	Chr10_3B_Tb427v10	776310	776912	-
Tb427_000100900:pseudogene	Trypanosomal VSG domain/Trypanosome variant surface glycoprotein C-terminal domain containing protein, putative	0	0	0	0	0	0	1	2	0	-1.7343	3.17716	0.0717314	0.360448	0.443157	0	Chr10_3B_Tb427v10	778927	780428	-
Tb427_000101000:pseudogene	hypothetical protein	0	0	0	0	0	0	0	0	1	-1.91485	1.88123	0.294797	0.636446	0.196239	0	Chr10_3B_Tb427v10	780740	781599	-
Tb427_000101100:pseudogene	hypothetical protein, conserved	0	0	0	0	0	0	0	1	0	-1.91488	1.88044	0.294755	0.636446	0.196239	0	Chr10_3B_Tb427v10	790872	792355	-
Tb427_000101200	Trypanosomal VSG domain/Trypanosome variant surface glycoprotein C-terminal domain containing protein, putative	0	0	0	0	0	0	0	0	0	-2.0144	0	1	1	0	0	Chr10_3B_Tb427v10	793503	795104	-
Tb427_000101300	Trypanosome variant surface glycoprotein (A-type), putative	0	0	0	0	0	0	0	0	0	-2.0144	0	1	1	0	0	Chr10_3B_Tb427v10	797320	798147	-
Tb427_000101400:pseudogene	hypothetical protein	0	0	0	0	0	0	0	1	0	-1.91488	1.88044	0.294755	0.636446	0.196239	0	Chr10_3B_Tb427v10	800016	801551	-
Tb427_000101500:pseudogene	hypothetical protein	0	0	0	0	0	0	0	0	0	-2.0144	0	1	1	0	0	Chr10_3B_Tb427v10	802847	803712	+
Tb427_000101600:pseudogene	hypothetical protein, conserved	1	0	1	0	0	0	0	1	0	-1.73425	-0.437441	0.788522	1	0	0	Chr10_3B_Tb427v10	805156	806652	-
Tb427_000101700	Trypanosome variant surface glycoprotein (A-type)/Trypanosome variant surface glycoprotein C-terminal domain containing protein, putative	0	0	1	0	0	1	3	4	1	-1.29814	2.90787	0.0195278	0.175128	0.756645	0	Chr10_3B_Tb427v10	813200	814750	-
Tb427_000101800	hypothetical protein	0	0	0	0	0	0	0	0	0	-2.0144	0	1	1	0	0	Chr10_3B_Tb427v10	817844	818404	-
Tb427_000101900:pseudogene	hypothetical protein, conserved	0	0	0	0	0	0	0	0	0	-2.0144	0	1	1	0	0	Chr10_3B_Tb427v10	823288	824625	-
Tb427_000102000:pseudogene	hypothetical protein	0	0	0	0	0	0	0	0	0	-2.0144	0	1	1	0	0	Chr10_3B_Tb427v10	825842	826571	-
Tb427_000102100:pseudogene	Trypanosomal VSG domain containing protein, putative	0	0	0	0	0	0	0	0	1	-1.91485	1.88123	0.294797	0.636446	0.196239	0	Chr10_3B_Tb427v10	827478	829083	-
Tb427_000102200	hypothetical protein	0	0	0	0	0	0	0	0	0	-2.0144	0	1	1	0	0	Chr10_3B_Tb427v10	831600	831814	-
Tb427_000102300	Trypanosome variant surface glycoprotein (A-type), putative	0	0	0	0	0	0	1	0	0	-1.91484	1.88135	0.294803	0.636446	0.196239	0	Chr10_3B_Tb427v10	832178	832924	-
Tb427_000102400	Trypanosome variant surface glycoprotein (A-type)/Trypanosome variant surface glycoprotein C-terminal domain containing protein, putative	0	0	0	0	0	0	0	0	0	-2.0144	0	1	1	0	0	Chr10_3B_Tb427v10	834700	836286	-
Tb427_000102500	hypothetical protein, conserved	0	0	0	0	0	0	0	1	0	-1.91488	1.88044	0.294755	0.636446	0.196239	0	Chr10_3B_Tb427v10	838075	839532	-
Tb427_000102600:pseudogene	Trypanosomal VSG domain/Trypanosome variant surface glycoprotein C-terminal domain containing protein, putative	0	0	0	0	0	0	0	0	0	-2.0144	0	1	1	0	0	Chr10_3B_Tb427v10	842948	844482	-
Tb427_000102700:pseudogene	hypothetical protein, conserved	0	0	0	0	0	0	0	0	0	-2.0144	0	1	1	0	0	Chr10_3B_Tb427v10	845111	845960	-
Tb427_000102800	hypothetical protein	0	0	0	0	0	0	0	0	0	-2.0144	0	1	1	0	0	Chr10_3B_Tb427v10	846136	846455	-
Tb427_000102900:pseudogene	hypothetical protein	0	0	0	0	0	0	0	0	0	-2.0144	0	1	1	0	0	Chr10_3B_Tb427v10	850302	850867	+
Tb427_000103000	Trypanosomal VSG domain/Trypanosome variant surface glycoprotein C-terminal domain containing protein, putative	0	0	0	0	0	0	0	0	0	-2.0144	0	1	1	0	0	Chr10_3B_Tb427v10	851015	852227	-
Tb427_000103100	Trypanosome variant surface glycoprotein (A-type)/Trypanosome variant surface glycoprotein C-terminal domain containing protein, putative	0	0	0	0	0	0	0	2	0	-1.82179	2.66942	0.143792	0.488521	0.311117	0	Chr10_3B_Tb427v10	856491	858026	-
Tb427_000103200:pseudogene	Trypanosomal VSG domain containing protein, putative	0	0	0	0	0	0	0	0	0	-2.0144	0	1	1	0	0	Chr10_3B_Tb427v10	860275	861592	-
Tb427_000103300:pseudogene	hypothetical protein, conserved	0	0	0	0	0	1	0	1	0	-1.91488	1.88044	0.294755	0.636446	0.196239	0	Chr10_3B_Tb427v10	866097	867473	-
Tb427_000103400	Trypanosomal VSG domain/Trypanosome variant surface glycoprotein C-terminal domain containing protein, putative	0	0	0	0	0	0	1	0	0	-1.91484	1.88135	0.294803	0.636446	0.196239	0	Chr10_3B_Tb427v10	868887	870371	-
Tb427_000103500	hypothetical protein	0	0	0	0	0	0	1	0	1	-1.82171	2.67109	0.138154	0.488521	0.311117	0	Chr10_3B_Tb427v10	873455	873820	-
Tb427_000103600	Trypanosome variant surface glycoprotein (A-type), putative	0	0	0	0	0	0	0	0	0	-2.0144	0	1	1	0	0	Chr10_3B_Tb427v10	874112	874483	-
Tb427_000103700:pseudogene	Trypanosomal VSG domain containing protein, putative	0	0	0	0	0	0	0	0	0	-2.0144	0	1	1	0	0	Chr10_3B_Tb427v10	876665	878020	-
Tb427_000103800	hypothetical protein, conserved	0	0	0	0	0	0	0	1	0	-1.91488	1.88044	0.294755	0.636446	0.196239	0	Chr10_3B_Tb427v10	879862	881322	-
Tb427_000103900:pseudogene	hypothetical protein, conserved	0	0	0	0	0	0	0	0	0	-2.0144	0	1	1	0	0	Chr10_3B_Tb427v10	883202	884687	-
Tb427_000104000	hypothetical protein	0	0	0	0	0	0	0	0	0	-2.0144	0	1	1	0	0	Chr10_3B_Tb427v10	886786	887382	-
Tb427_000104100:pseudogene	Trypanosome variant surface glycoprotein (A-type), putative	0	0	0	0	0	0	0	0	0	-2.0144	0	1	1	0	0	Chr10_3B_Tb427v10	889981	890868	-
Tb427_000104200	Trypanosomal VSG domain containing protein, putative	0	0	0	0	0	0	0	0	0	-2.0144	0	1	1	0	0	Chr10_3B_Tb427v10	892466	893962	-
Tb427_000104300	Trypanosome variant surface glycoprotein (A-type), putative	0	0	0	0	0	0	0	0	0	-2.0144	0	1	1	0	0	Chr10_3B_Tb427v10	896378	897322	-
Tb427_000104400:pseudogene	Trypanosomal VSG domain/Trypanosome variant surface glycoprotein C-terminal domain containing protein, putative	0	0	0	0	0	0	0	0	0	-2.0144	0	1	1	0	0	Chr10_3B_Tb427v10	898477	900042	-
Tb427_000104500:pseudogene	hypothetical protein, conserved	0	0	0	0	0	0	0	0	1	-1.91485	1.88123	0.294797	0.636446	0.196239	0	Chr10_3B_Tb427v10	902341	903885	-
Tb427_000104600	Trypanosomal VSG domain/Trypanosome variant surface glycoprotein C-terminal domain containing protein, putative	0	0	0	0	0	0	0	0	0	-2.0144	0	1	1	0	0	Chr10_3B_Tb427v10	906889	908319	-
Tb427_000104700:pseudogene	hypothetical protein	0	0	0	0	0	0	0	0	0	-2.0144	0	1	1	0	0	Chr10_3B_Tb427v10	908532	909400	-
Tb427_000104800	Trypanosome variant surface glycoprotein (A-type), putative	0	0	0	0	0	0	0	0	0	-2.0144	0	1	1	0	0	Chr10_3B_Tb427v10	910236	911723	-
Tb427_000104900:pseudogene	Trypanosome variant surface glycoprotein C-terminal domain containing protein, putative	0	0	0	0	0	0	0	0	0	-2.0144	0	1	1	0	0	Chr10_3B_Tb427v10	913658	914231	-
Tb427_000105000	Reverse transcriptase (RNA-dependent DNA polymerase), putative	0	0	0	0	0	0	0	0	0	-2.0144	0	1	1	0	0	Chr10_3B_Tb427v10	917383	918273	-
Tb427_000105100	Endonuclease-reverse transcriptase, putative	0	0	0	0	0	0	0	0	0	-2.0144	0	1	1	0	0	Chr10_3B_Tb427v10	918789	919751	-
Tb427_000105200	Reverse transcriptase (RNA-dependent DNA polymerase), putative	0	0	0	0	0	0	0	0	0	-2.0144	0	1	1	0	0	Chr10_3B_Tb427v10	922649	923539	-
Tb427_000105300	Endonuclease-reverse transcriptase, putative	0	0	0	0	0	0	2	0	0	-1.82171	2.67121	0.143868	0.488521	0.311117	0	Chr10_3B_Tb427v10	923969	925018	-
Tb427_000105400	RNase H, putative	0	0	0	0	0	0	1	0	0	-1.91484	1.88135	0.294803	0.636446	0.196239	0	Chr10_3B_Tb427v10	925489	927855	-
Tb427_000105500	Reverse transcriptase (RNA-dependent DNA polymerase), putative	0	2	0	0	0	0	0	1	0	-1.73432	-0.43612	0.791806	1	0	0	Chr10_3B_Tb427v10	927916	928806	-
Tb427_000105600	Endonuclease-reverse transcriptase, putative	0	0	0	0	0	0	0	0	0	-2.0144	0	1	1	0	0	Chr10_3B_Tb427v10	929315	930286	-
Tb427_000105700	Trypanosomal VSG domain containing protein, putative	0	0	0	0	0	0	0	0	0	-2.0144	0	1	1	0	0	Chr10_3B_Tb427v10	932361	933428	+
Tb427_000105800:pseudogene	Trypanosome variant surface glycoprotein (A-type)/Trypanosome variant surface glycoprotein C-terminal domain containing protein, putative	0	0	0	0	0	0	1	0	0	-1.91484	1.88135	0.294803	0.636446	0.196239	0	Chr10_3B_Tb427v10	935484	937004	+
Tb427_000105900:pseudogene	hypothetical protein, conserved	0	0	0	0	0	0	0	1	0	-1.91488	1.88044	0.294755	0.636446	0.196239	0	Chr10_3B_Tb427v10	937918	938890	+
Tb427_000106000	Trypanosomal VSG domain/Trypanosome variant surface glycoprotein C-terminal domain containing protein, putative	0	0	0	0	0	0	0	1	0	-1.91488	1.88044	0.294755	0.636446	0.196239	0	Chr10_3B_Tb427v10	939156	940604	+
Tb427_000106100:pseudogene	Trypanosomal VSG domain/Trypanosome variant surface glycoprotein C-terminal domain containing protein, putative	0	0	0	0	0	0	1	0	0	-1.91484	1.88135	0.294803	0.636446	0.196239	0	Chr10_3B_Tb427v10	942598	944155	+
Tb427_000106200:pseudogene	hypothetical protein, conserved	0	0	0	0	0	0	0	0	0	-2.0144	0	1	1	0	0	Chr10_3B_Tb427v10	946249	947640	+
Tb427_000106300	hypothetical protein, conserved	0	0	0	0	0	0	1	2	0	-1.7343	3.17716	0.0717314	0.360448	0.443157	0	Chr10_3B_Tb427v10	948580	949683	+
Tb427_000106400	Trypanosomal VSG domain/Trypanosome variant surface glycoprotein C-terminal domain containing protein, putative	0	0	0	0	0	0	0	0	0	-2.0144	0	1	1	0	0	Chr10_3B_Tb427v10	950057	951610	+
Tb427_000106500:pseudogene	Trypanosomal VSG domain/Trypanosome variant surface glycoprotein C-terminal domain containing protein, putative	0	0	0	0	0	0	0	0	0	-2.0144	0	1	1	0	0	Chr10_3B_Tb427v10	953717	955175	+
Tb427_000106600	Trypanosome variant surface glycoprotein C-terminal domain containing protein, putative	41	240	63	83	66	43	1159	1257	938	6.0725	3.40361	0.00101377	0.024972	1.60255	1	Chr10_5A_Tb427v10	2444	3994	-
Tb427_000106700	hypothetical protein	16	37	26	24	23	17	32	28	26	1.84355	0.171134	0.571313	0.941793	0.0260445	0	Chr10_5A_Tb427v10	9658	10635	-
Tb427_000106800	ESAG protein, putative	25	101	77	51	46	60	101	97	91	3.30028	0.616673	0.195257	0.5915	0.228045	0	Chr10_5A_Tb427v10	17216	17881	-
Tb427_000106900	hypothetical protein, conserved	34	43	51	49	15	8	86	77	50	2.83667	0.697138	0.00223159	0.0437762	1.35876	1	Chr10_5A_Tb427v10	20375	20827	-
Tb427_000107000	hypothetical protein, conserved	36	45	50	47	12	9	49	59	47	2.6169	0.230039	0.311834	0.660559	0.180089	0	Chr10_5A_Tb427v10	23990	24493	-
Tb427_000107100:pseudogene	Trypanosomal VSG domain containing protein, putative	68	95	126	98	30	14	169	122	96	3.80111	0.431246	0.0494382	0.303269	0.518172	0	Chr10_5A_Tb427v10	26895	27885	-
Tb427_000107200	hypothetical protein	164	204	234	206	88	30	267	264	177	4.75771	0.239237	0.0868627	0.3993	0.398701	0	Chr10_5A_Tb427v10	32148	32765	-
Tb427_000107300:pseudogene	ESAG protein, putative	339	424	422	399	353	402	377	414	475	5.66241	0.107504	0.226545	0.636446	0.196239	0	Chr10_5A_Tb427v10	37551	38496	-
Tb427_000107400	hypothetical protein, conserved	176	182	138	206	80	47	209	211	151	4.50703	0.134195	0.303957	0.649057	0.187717	0	Chr10_5A_Tb427v10	43572	44102	-
Tb427_000107500:pseudogene	Trypanosomal VSG domain containing protein, putative	344	347	299	366	193	86	530	483	333	5.58598	0.420064	0.013616	0.14	0.853871	0	Chr10_5A_Tb427v10	45140	46168	-
Tb427_000107600:pseudogene	hypothetical protein, conserved	200	210	180	219	128	53	190	184	182	4.60725	-0.109364	0.352547	0.717791	-0.144002	0	Chr10_5A_Tb427v10	47133	47599	-
Tb427_000107700:pseudogene	hypothetical protein, conserved	237	247	222	280	67	14	213	226	206	4.86092	-0.180238	0.0970508	0.425272	-0.371333	0	Chr10_5A_Tb427v10	48212	48873	+
Tb427_000107800	Retrotransposon hot spot protein, putative	239	295	281	280	212	155	286	293	287	5.12596	0.0923829	0.343997	0.705632	0.151422	0	Chr10_5A_Tb427v10	50470	51363	-
Tb427_000107900	Retrotransposon hot spot protein, putative	80	56	94	106	23	6	90	81	75	3.3969	-0.0169264	0.927175	1	0	0	Chr10_5A_Tb427v10	52857	53156	-
Tb427_000108000:pseudogene	hypothetical protein	53	68	47	68	38	18	49	65	48	2.86372	-0.110709	0.607054	0.977533	-0.00986847	0	Chr10_5A_Tb427v10	55649	56186	-
Tb427_000108100	hypothetical protein, conserved	50	34	40	48	2	0	47	39	31	2.42151	-0.125041	0.612846	0.983188	-0.00736352	0	Chr10_5A_Tb427v10	56717	57178	+
Tb427_000108200:pseudogene	hypothetical protein	11	5	16	18	2	1	16	14	12	0.905973	0.179926	0.654819	1	0	0	Chr10_5A_Tb427v10	58125	58775	+
Tb427_000108300	Trypanosomal VSG domain containing protein, putative	19	301	41	21	15	10	72	68	106	3.50498	-0.203003	0.863907	1	0	0	Chr10_5B_Tb427v10	763	2072	-
Tb427_000108400:pseudogene	Trypanosomal VSG domain containing protein, putative	104	177	187	152	81	42	214	188	161	4.40383	0.292107	0.0832802	0.389265	0.409754	0	Chr10_5B_Tb427v10	19041	19960	-
Tb427_000108500	hypothetical protein	287	365	332	452	180	97	408	447	273	5.50736	0.0854026	0.690254	1	0	0	Chr10_5B_Tb427v10	23930	24700	-
Tb427_000108600	ESAG protein, putative	60	100	80	92	79	67	125	114	138	3.67629	0.616824	0.000370367	0.0124488	1.90487	1	Chr10_5B_Tb427v10	28171	29150	-
Tb427_000108700	hypothetical protein, conserved	33	56	48	49	21	27	70	66	40	2.7326	0.351199	0.127257	0.488521	0.311117	0	Chr10_5B_Tb427v10	33655	34317	-
Tb427_000108800:pseudogene	hypothetical protein	48	83	69	89	27	7	130	81	75	3.37997	0.421285	0.0464907	0.292251	0.534244	0	Chr10_5B_Tb427v10	36555	37040	-
Tb427_000108900:pseudogene	Trypanosomal VSG domain containing protein, putative	87	85	111	131	15	11	126	102	86	3.71263	0.0354249	0.831586	1	0	0	Chr10_5B_Tb427v10	39577	40906	-
Tb427_000109000	hypothetical protein, conserved	619	1077	1306	777	402	155	1182	1186	716	6.92721	0.133576	0.707678	1	0	0	Chr10_5B_Tb427v10	44033	44917	-
Tb427_000109100	ESAG protein, putative	507	684	598	589	566	505	575	604	633	6.21587	0.0387384	0.610187	0.980985	0.0083376	0	Chr10_5B_Tb427v10	48852	49826	-
Tb427_000109200:pseudogene	hypothetical protein, conserved	123	141	152	166	172	191	137	191	154	4.25137	0.158708	0.248058	0.636446	0.196239	0	Chr10_5B_Tb427v10	49998	50489	-
Tb427_000109300:pseudogene	hypothetical protein, conserved	214	188	204	235	98	36	234	249	179	4.74489	0.0849317	0.465891	0.836459	0.0775551	0	Chr10_5B_Tb427v10	51099	51771	+
Tb427_000109400	hypothetical protein	74	83	97	77	69	59	108	103	92	3.51899	0.301094	0.0792319	0.377924	0.422596	0	Chr10_5B_Tb427v10	53353	54207	-
Tb427_000109500	Retrotransposon hot spot protein, putative	55	47	57	54	28	4	52	49	39	2.69809	-0.175782	0.432259	0.795119	-0.0995679	0	Chr10_5B_Tb427v10	54252	54701	-
Tb427_000109600	Endonuclease-reverse transcriptase/Reverse transcriptase (RNA-dependent DNA polymerase)/RNase H, putative	58	60	69	92	15	2	76	56	61	3.10207	-0.0953366	0.636696	1	0	0	Chr10_5B_Tb427v10	55033	60006	-
Tb427_000109700	hypothetical protein	6	2	15	4	0	1	3	7	2	-0.0935786	-0.728404	0.252024	0.636446	-0.196239	0	Chr10_5B_Tb427v10	60817	61147	-
Tb427_000109800	hypothetical protein, conserved	49	55	45	76	28	21	67	64	60	2.9254	0.199013	0.345546	0.707631	0.150193	0	Chr10_5B_Tb427v10	63394	63714	+
Tb427_000109900:pseudogene	hypothetical protein	53	46	51	58	17	12	68	59	36	2.76691	0.0788531	0.725138	1	0	0	Chr10_5B_Tb427v10	63985	64440	+
Tb427_000110000:pseudogene	hypothetical protein	31	19	23	39	13	2	45	41	32	2.10874	0.506949	0.0685249	0.360448	0.443157	0	Chr10_5B_Tb427v10	65188	65838	+
Tb427_000110100	Endonuclease-reverse transcriptase/Reverse transcriptase (RNA-dependent DNA polymerase)/RNase H, putative	2	2	5	1	3	0	2	2	0	-1.01428	-0.836252	0.379588	0.747235	-0.126543	0	Chr10_5B_Tb427v10	65851	70980	+
Tb427_000110200	Endonuclease-reverse transcriptase/Reverse transcriptase (RNA-dependent DNA polymerase)/RNase H, putative	6	7	1	2	4	0	6	8	6	-0.177712	0.731917	0.222217	0.636446	0.196239	0	Chr10_5B_Tb427v10	71274	76247	+
Tb427_000110300	unspecified product	6	0	27	3	0	2	6	2	3	0.109748	-1.25927	0.381821	0.747235	-0.126543	0	Chr11_3A_Tb427v10	9	1702	+
Tb427_000110400	hypothetical protein, conserved	0	0	0	0	0	0	0	0	0	-2.0144	0	1	1	0	0	Chr11_3A_Tb427v10	657	1106	+
Tb427_000110500:pseudogene	Reverse transcriptase (RNA-dependent DNA polymerase), putative	0	0	0	1	0	0	3	2	0	-1.49986	2.27028	0.0996143	0.431757	0.364761	0	Chr11_3A_Tb427v10	3688	6325	+
Tb427_000110600	Trypanosomal VSG domain containing protein, putative	0	0	0	0	0	0	0	0	1	-1.91485	1.88123	0.294797	0.636446	0.196239	0	Chr11_3A_Tb427v10	11114	11377	-
Tb427_000110700:pseudogene	hypothetical protein	0	0	0	0	0	0	3	1	1	-1.57375	3.85031	0.0199321	0.176161	0.754091	0	Chr11_3A_Tb427v10	11864	12831	-
Tb427_000110800	Trypanosome variant surface glycoprotein C-terminal domain containing protein, putative	0	0	0	0	0	0	0	0	0	-2.0144	0	1	1	0	0	Chr11_3A_Tb427v10	13538	14410	-
Tb427_000110900	Trypanosomal VSG domain containing protein, putative	1	1	0	0	0	0	1	1	0	-1.65179	0.352952	0.808159	1	0	0	Chr11_3A_Tb427v10	15364	16875	-
Tb427_000111000:pseudogene	Trypanosome variant surface glycoprotein (A-type)/Trypanosome variant surface glycoprotein C-terminal domain containing protein, putative	0	0	0	0	0	0	2	0	1	-1.73423	3.1788	0.0717844	0.360448	0.443157	0	Chr11_3A_Tb427v10	19120	20616	-
Tb427_000111100:pseudogene	hypothetical protein, conserved	0	0	0	0	0	0	1	0	1	-1.82171	2.67109	0.138154	0.488521	0.311117	0	Chr11_3A_Tb427v10	23033	24416	-
Tb427_000111200:pseudogene	Reverse transcriptase (RNA-dependent DNA polymerase), putative	2	1	0	1	0	0	0	1	1	-1.49983	-0.494148	0.703623	1	0	0	Chr11_3A_Tb427v10	26351	28988	-
Tb427_000111300:pseudogene	hypothetical protein	0	0	0	0	0	0	0	0	0	-2.0144	0	1	1	0	0	Chr11_3A_Tb427v10	32407	33033	-
Tb427_000111400:pseudogene	hypothetical protein, conserved	26	29	30	42	4	0	46	39	32	2.189	0.315355	0.232646	0.636446	0.196239	0	Chr11_3A_Tb427v10	33251	33941	-
Tb427_000111500:pseudogene	hypothetical protein, conserved	1	0	0	0	0	0	0	0	0	-1.91483	-1.58131	0.394787	0.747235	-0.126543	0	Chr11_3A_Tb427v10	35013	35470	-
Tb427_000111600	Trypanosome variant surface glycoprotein (A-type), putative	0	0	0	0	0	0	0	1	0	-1.91488	1.88044	0.294755	0.636446	0.196239	0	Chr11_3A_Tb427v10	37610	38050	-
Tb427_000111700	hypothetical protein, conserved	0	0	0	0	0	0	0	0	0	-2.0144	0	1	1	0	0	Chr11_3A_Tb427v10	39339	40292	-
Tb427_000111800	Trypanosomal VSG domain containing protein, putative	0	0	0	0	0	0	0	2	1	-1.73431	3.17705	0.0717276	0.360448	0.443157	0	Chr11_3A_Tb427v10	42676	43947	-
Tb427_000111900:pseudogene	Trypanosomal VSG domain/Trypanosome variant surface glycoprotein C-terminal domain containing protein, putative	0	0	0	0	0	0	0	0	0	-2.0144	0	1	1	0	0	Chr11_3A_Tb427v10	46710	48294	-
Tb427_000112000	Endonuclease-reverse transcriptase/Reverse transcriptase (RNA-dependent DNA polymerase)/RNase H, putative	0	0	0	0	0	0	0	1	1	-1.82175	2.6702	0.138113	0.488521	0.311117	0	Chr11_3A_Tb427v10	49245	53108	-
Tb427_000112100	hypothetical protein, conserved	1	2	0	1	1	0	0	0	0	-1.65188	-3.16357	0.0891026	0.406257	-0.391199	0	Chr11_3A_Tb427v10	53163	53600	-
Tb427_000112200:pseudogene	Trypanosome variant surface glycoprotein (A-type), putative	0	0	0	0	0	0	0	1	0	-1.91488	1.88044	0.294755	0.636446	0.196239	0	Chr11_3A_Tb427v10	55426	56828	-
Tb427_000112300:pseudogene	Trypanosomal VSG domain containing protein, putative	0	0	0	0	0	0	0	0	0	-2.0144	0	1	1	0	0	Chr11_3A_Tb427v10	58021	59533	-
Tb427_000112400:pseudogene	Trypanosome variant surface glycoprotein C-terminal domain containing protein, putative	0	0	0	0	0	0	0	0	0	-2.0144	0	1	1	0	0	Chr11_3A_Tb427v10	61487	63016	-
Tb427_000112500:pseudogene	Trypanosome variant surface glycoprotein C-terminal domain containing protein, putative	0	0	0	0	0	0	1	0	0	-1.91484	1.88135	0.294803	0.636446	0.196239	0	Chr11_3A_Tb427v10	67289	68735	-
Tb427_000112600:pseudogene	hypothetical protein, conserved	0	0	0	0	0	0	0	0	0	-2.0144	0	1	1	0	0	Chr11_3A_Tb427v10	72053	72713	-
Tb427_000112700:pseudogene	hypothetical protein, conserved	0	0	0	0	0	0	1	1	0	-1.82175	2.67032	0.138119	0.488521	0.311117	0	Chr11_3A_Tb427v10	77701	78942	+
Tb427_000112800	Trypanosomal VSG domain containing protein, putative	0	0	0	0	0	0	0	0	0	-2.0144	0	1	1	0	0	Chr11_3A_Tb427v10	80292	81044	+
Tb427_000112900	hypothetical protein	0	0	0	0	0	1	1	0	1	-1.82171	2.67109	0.138154	0.488521	0.311117	0	Chr11_3A_Tb427v10	81084	81779	+
Tb427_000113000:pseudogene	Trypanosomal VSG domain containing protein, putative	0	0	0	0	0	0	4	1	0	-1.57375	3.85042	0.0232319	0.193646	0.712992	0	Chr11_3A_Tb427v10	86433	88018	+
Tb427_000113100:pseudogene	hypothetical protein, conserved	1	3	0	1	0	0	0	3	0	-1.36243	-0.27663	0.81583	1	0	0	Chr11_3A_Tb427v10	89999	91494	-
Tb427_000113200:pseudogene	hypothetical protein, conserved	0	0	0	0	0	0	0	0	1	-1.91485	1.88123	0.294797	0.636446	0.196239	0	Chr11_3A_Tb427v10	95922	97240	+
Tb427_000113300:pseudogene	hypothetical protein, conserved	0	0	0	0	0	0	2	1	0	-1.73426	3.17803	0.0717598	0.360448	0.443157	0	Chr11_3A_Tb427v10	98516	99307	+
Tb427_000113400:pseudogene	Trypanosomal VSG domain/Trypanosome variant surface glycoprotein C-terminal domain containing protein, putative	0	0	0	0	0	0	0	1	1	-1.82175	2.6702	0.138113	0.488521	0.311117	0	Chr11_3A_Tb427v10	100081	101571	+
Tb427_000113500	Trypanosomal VSG domain containing protein, putative	0	0	0	0	0	0	0	0	0	-2.0144	0	1	1	0	0	Chr11_3A_Tb427v10	104792	105748	+
Tb427_000113600	Trypanosome variant surface glycoprotein (A-type), putative	0	0	0	0	0	0	0	1	0	-1.91488	1.88044	0.294755	0.636446	0.196239	0	Chr11_3A_Tb427v10	107492	108715	+
Tb427_000113700:pseudogene	hypothetical protein, conserved	0	0	0	0	0	0	0	0	0	-2.0144	0	1	1	0	0	Chr11_3A_Tb427v10	110838	112333	+
Tb427_000113800:pseudogene	Trypanosome variant surface glycoprotein (A-type), putative	0	0	0	1	0	0	0	1	0	-1.82185	0.301147	0.863605	1	0	0	Chr11_3A_Tb427v10	114307	115681	+
Tb427_000113900	Trypanosomal VSG domain containing protein, putative	0	0	0	0	0	0	0	0	0	-2.0144	0	1	1	0	0	Chr11_3A_Tb427v10	117052	117597	+
Tb427_000114000	Trypanosome variant surface glycoprotein C-terminal domain containing protein, putative	0	0	0	0	0	0	0	2	1	-1.73431	3.17705	0.0717276	0.360448	0.443157	0	Chr11_3A_Tb427v10	120359	121897	+
Tb427_000114100:pseudogene	hypothetical protein, conserved	0	0	0	0	0	0	0	0	0	-2.0144	0	1	1	0	0	Chr11_3A_Tb427v10	123017	123824	+
Tb427_000114200:pseudogene	Trypanosomal VSG domain containing protein, putative	0	0	0	0	0	0	0	0	0	-2.0144	0	1	1	0	0	Chr11_3A_Tb427v10	123993	125246	+
Tb427_000114300:pseudogene	Trypanosomal VSG domain/Trypanosome variant surface glycoprotein C-terminal domain containing protein, putative	1	0	1	1	0	0	7	6	2	-0.821658	2.56424	0.00473141	0.0708192	1.14985	1	Chr11_3A_Tb427v10	128342	129916	+
Tb427_000114400:pseudogene	Trypanosome variant surface glycoprotein C-terminal domain containing protein, putative	0	0	0	0	0	0	0	0	0	-2.0144	0	1	1	0	0	Chr11_3A_Tb427v10	130681	131040	+
Tb427_000114500	Trypanosome variant surface glycoprotein (A-type), putative	0	0	3	0	0	0	0	1	0	-1.65178	-0.922679	0.560626	0.929936	-0.0315467	0	Chr11_3A_Tb427v10	133886	135451	+
Tb427_000114600:pseudogene	Trypanosomal VSG domain containing protein, putative	0	0	0	0	0	0	1	0	0	-1.91484	1.88135	0.294803	0.636446	0.196239	0	Chr11_3A_Tb427v10	137243	138729	+
Tb427_000114700:pseudogene	hypothetical protein, conserved	0	0	0	0	0	1	0	0	2	-1.82172	2.67098	0.143858	0.488521	0.311117	0	Chr11_3A_Tb427v10	145674	147171	+
Tb427_000114800:pseudogene	Trypanosome variant surface glycoprotein (A-type)/Trypanosome variant surface glycoprotein C-terminal domain containing protein, putative	0	0	0	0	0	0	0	1	1	-1.82175	2.6702	0.138113	0.488521	0.311117	0	Chr11_3A_Tb427v10	149695	151154	+
Tb427_000114900	Trypanosomal VSG domain containing protein, putative	0	0	0	0	0	0	0	0	0	-2.0144	0	1	1	0	0	Chr11_3A_Tb427v10	154661	156037	+
Tb427_000115000:pseudogene	hypothetical protein, conserved	0	0	0	0	0	0	0	0	0	-2.0144	0	1	1	0	0	Chr11_3A_Tb427v10	156857	158345	+
Tb427_000115100:pseudogene	hypothetical protein	0	0	0	0	0	0	0	0	0	-2.0144	0	1	1	0	0	Chr11_3A_Tb427v10	159417	160342	+
Tb427_000115200:pseudogene	Trypanosomal VSG domain containing protein, putative	0	0	1	0	0	0	0	1	0	-1.82175	0.299419	0.864253	1	0	0	Chr11_3A_Tb427v10	160786	162206	+
Tb427_000115300	Trypanosome variant surface glycoprotein (A-type), putative	0	0	0	1	0	0	0	0	1	-1.82181	0.301942	0.863391	1	0	0	Chr11_3A_Tb427v10	164626	166083	+
Tb427_000115400	Endonuclease-reverse transcriptase, putative	1	3	0	1	0	4	0	0	0	-1.57389	-3.45294	0.0595739	0.337483	-0.471748	0	Chr11_3A_Tb427v10	168682	169449	+
Tb427_000115500	Reverse transcriptase (RNA-dependent DNA polymerase), putative	0	0	0	0	0	0	1	0	1	-1.82171	2.67109	0.138154	0.488521	0.311117	0	Chr11_3A_Tb427v10	170161	171450	+
Tb427_000115600	RNase H, putative	0	0	1	0	0	0	0	1	0	-1.82175	0.299419	0.864253	1	0	0	Chr11_3A_Tb427v10	171532	173655	+
Tb427_000115700:pseudogene	hypothetical protein, conserved	0	0	0	0	0	0	0	1	0	-1.91488	1.88044	0.294755	0.636446	0.196239	0	Chr11_3A_Tb427v10	180363	181273	+
Tb427_000115800:pseudogene	Trypanosome variant surface glycoprotein (A-type)/Trypanosome variant surface glycoprotein C-terminal domain containing protein, putative	0	0	0	0	0	0	0	0	0	-2.0144	0	1	1	0	0	Chr11_3A_Tb427v10	185028	186529	+
Tb427_000115900:pseudogene	hypothetical protein, conserved	0	0	0	0	0	0	0	0	0	-2.0144	0	1	1	0	0	Chr11_3A_Tb427v10	188309	189767	+
Tb427_000116000:pseudogene	hypothetical protein	3	1	1	3	1	0	0	3	4	-0.963839	0.224988	0.798621	1	0	0	Chr11_3A_Tb427v10	191615	192607	+
Tb427_000116100:pseudogene	Trypanosomal VSG domain containing protein, putative	0	0	0	0	2	0	0	1	0	-1.91488	1.88044	0.294755	0.636446	0.196239	0	Chr11_3A_Tb427v10	193009	194547	+
Tb427_000116200:pseudogene	Trypanosomal VSG domain/Trypanosome variant surface glycoprotein C-terminal domain containing protein, putative	0	0	0	0	0	0	0	1	2	-1.73427	3.17781	0.0717522	0.360448	0.443157	0	Chr11_3A_Tb427v10	195876	197512	+
Tb427_000116300:pseudogene	Trypanosomal VSG domain containing protein, putative	0	0	0	0	0	0	1	0	0	-1.91484	1.88135	0.294803	0.636446	0.196239	0	Chr11_3A_Tb427v10	201381	203213	+
Tb427_000116400:pseudogene	hypothetical protein, conserved	0	0	0	0	0	0	0	0	0	-2.0144	0	1	1	0	0	Chr11_3A_Tb427v10	206570	207230	+
Tb427_000116500:pseudogene	Trypanosomal VSG domain/Trypanosome variant surface glycoprotein C-terminal domain containing protein, putative	0	0	0	0	0	0	0	0	0	-2.0144	0	1	1	0	0	Chr11_3A_Tb427v10	209139	210632	-
Tb427_000116600:pseudogene	Trypanosomal VSG domain/Trypanosome variant surface glycoprotein C-terminal domain containing protein, putative	0	0	0	0	0	0	0	0	0	-2.0144	0	1	1	0	0	Chr11_3A_Tb427v10	212003	213540	-
Tb427_000116700:pseudogene	Trypanosomal VSG domain containing protein, putative	0	0	0	1	0	0	0	1	0	-1.82185	0.301147	0.863605	1	0	0	Chr11_3A_Tb427v10	218067	219295	-
Tb427_000116800:pseudogene	hypothetical protein, conserved	0	0	0	0	0	0	1	0	0	-1.91484	1.88135	0.294803	0.636446	0.196239	0	Chr11_3A_Tb427v10	219484	220358	-
Tb427_000116900:pseudogene	Trypanosome variant surface glycoprotein (A-type), putative	0	0	0	0	0	0	0	0	0	-2.0144	0	1	1	0	0	Chr11_3A_Tb427v10	221980	223404	+
Tb427_000117000:pseudogene	hypothetical protein, conserved	0	0	0	0	0	0	0	0	0	-2.0144	0	1	1	0	0	Chr11_3A_Tb427v10	224607	226098	+
Tb427_000117100:pseudogene	Trypanosome variant surface glycoprotein (A-type), putative	0	0	0	0	0	0	0	0	0	-2.0144	0	1	1	0	0	Chr11_3A_Tb427v10	227382	228834	+
Tb427_000117200:pseudogene	Trypanosome variant surface glycoprotein (A-type), putative	0	0	1	0	0	0	0	0	0	-1.91484	-1.58102	0.394759	0.747235	-0.126543	0	Chr11_3A_Tb427v10	235403	236793	+
Tb427_000117300	Trypanosomal VSG domain/Trypanosome variant surface glycoprotein C-terminal domain containing protein, putative	0	0	0	0	0	0	0	0	0	-2.0144	0	1	1	0	0	Chr11_3A_Tb427v10	238542	239531	+
Tb427_000117400	Trypanosomal VSG domain/Trypanosome variant surface glycoprotein C-terminal domain containing protein, putative	0	0	0	0	0	0	0	0	0	-2.0144	0	1	1	0	0	Chr11_3A_Tb427v10	241388	242809	+
Tb427_000117500	hypothetical protein	0	0	0	0	0	0	1	0	1	-1.82171	2.67109	0.138154	0.488521	0.311117	0	Chr11_3A_Tb427v10	244826	245593	+
Tb427_000117600:pseudogene	Trypanosomal VSG domain containing protein, putative	0	0	0	0	0	0	2	0	0	-1.82171	2.67121	0.143868	0.488521	0.311117	0	Chr11_3A_Tb427v10	246833	247305	+
Tb427_000117700:pseudogene	Trypanosomal VSG domain/Trypanosome variant surface glycoprotein C-terminal domain containing protein, putative	0	0	0	0	0	0	0	0	1	-1.91485	1.88123	0.294797	0.636446	0.196239	0	Chr11_3A_Tb427v10	247549	249132	+
Tb427_000117800	hypothetical protein	0	0	0	0	0	0	0	0	0	-2.0144	0	1	1	0	0	Chr11_3A_Tb427v10	250245	250322	+
Tb427_000117900:pseudogene	Trypanosomal VSG domain containing protein, putative	0	0	0	0	0	0	0	1	0	-1.91488	1.88044	0.294755	0.636446	0.196239	0	Chr11_3A_Tb427v10	251468	252655	+
Tb427_000118000:pseudogene	hypothetical protein	0	0	1	0	0	0	1	0	0	-1.82171	0.300331	0.864008	1	0	0	Chr11_3A_Tb427v10	258550	259046	+
Tb427_000118100:pseudogene	hypothetical protein, conserved	0	0	0	0	1	0	0	0	1	-1.91485	1.88123	0.294797	0.636446	0.196239	0	Chr11_3A_Tb427v10	260166	261662	-
Tb427_000118200:pseudogene	Trypanosomal VSG domain containing protein, putative	0	0	0	0	0	0	0	0	0	-2.0144	0	1	1	0	0	Chr11_3A_Tb427v10	268404	269871	-
Tb427_000118300:pseudogene	hypothetical protein	0	0	0	0	0	0	0	1	0	-1.91488	1.88044	0.294755	0.636446	0.196239	0	Chr11_3A_Tb427v10	270355	271262	-
Tb427_000118400:pseudogene	Trypanosome variant surface glycoprotein (A-type), putative	0	0	0	0	0	0	0	0	1	-1.91485	1.88123	0.294797	0.636446	0.196239	0	Chr11_3A_Tb427v10	272538	273872	-
Tb427_000118500:pseudogene	hypothetical protein	0	0	0	0	0	0	0	0	0	-2.0144	0	1	1	0	0	Chr11_3A_Tb427v10	275761	276605	-
Tb427_000118600:pseudogene	hypothetical protein, conserved	0	0	0	0	0	0	0	0	1	-1.91485	1.88123	0.294797	0.636446	0.196239	0	Chr11_3A_Tb427v10	276850	277784	-
Tb427_000118700	Trypanosomal VSG domain containing protein, putative	0	0	0	0	0	0	0	0	0	-2.0144	0	1	1	0	0	Chr11_3A_Tb427v10	279383	280192	-
Tb427_000118800:pseudogene	Trypanosome variant surface glycoprotein C-terminal domain containing protein, putative	0	0	0	0	0	0	1	0	1	-1.82171	2.67109	0.138154	0.488521	0.311117	0	Chr11_3A_Tb427v10	281991	282373	-
Tb427_000118900	Trypanosome variant surface glycoprotein C-terminal domain containing protein, putative	0	0	0	0	0	0	1	1	1	-1.73427	3.17792	0.0676642	0.360448	0.443157	0	Chr11_3A_Tb427v10	283218	284217	-
Tb427_000119000	hypothetical protein, conserved	0	0	0	0	0	0	0	1	0	-1.91488	1.88044	0.294755	0.636446	0.196239	0	Chr11_3A_Tb427v10	287364	288044	-
Tb427_000119100	Trypanosomal VSG domain containing protein, putative	0	0	0	0	0	0	0	0	0	-2.0144	0	1	1	0	0	Chr11_3A_Tb427v10	288282	288707	-
Tb427_000119200	hypothetical protein, conserved	0	0	0	0	1	0	0	3	2	-1.57384	3.84852	0.0217528	0.185643	0.731321	0	Chr11_3A_Tb427v10	291651	293105	+
Tb427_000119300:pseudogene	Trypanosome variant surface glycoprotein C-terminal domain containing protein, putative	0	0	0	0	0	0	0	0	0	-2.0144	0	1	1	0	0	Chr11_3A_Tb427v10	294158	294622	+
Tb427_000119400:pseudogene	Trypanosomal VSG domain/Trypanosome variant surface glycoprotein C-terminal domain containing protein, putative	0	0	0	0	0	0	0	0	0	-2.0144	0	1	1	0	0	Chr11_3A_Tb427v10	296294	297869	+
Tb427_000119500:pseudogene	hypothetical protein, conserved	0	0	0	0	0	0	0	0	0	-2.0144	0	1	1	0	0	Chr11_3A_Tb427v10	299347	300226	+
Tb427_000119600:pseudogene	Trypanosomal VSG domain/Trypanosome variant surface glycoprotein C-terminal domain containing protein, putative	0	0	0	1	0	0	0	0	2	-1.73433	1.09169	0.49919	0.868047	0.061457	0	Chr11_3A_Tb427v10	300562	301983	+
Tb427_000119700:pseudogene	hypothetical protein, conserved	0	0	0	0	0	0	0	0	0	-2.0144	0	1	1	0	0	Chr11_3A_Tb427v10	302982	303324	+
Tb427_000119800	hypothetical protein, conserved	0	0	0	1	0	0	1	0	0	-1.82181	0.302059	0.86336	1	0	0	Chr11_3A_Tb427v10	304705	305784	+
Tb427_000119900:pseudogene	Trypanosome variant surface glycoprotein (A-type), putative	0	0	0	0	0	0	1	1	0	-1.82175	2.67032	0.138119	0.488521	0.311117	0	Chr11_3A_Tb427v10	308347	309810	+
Tb427_000120000:pseudogene	hypothetical protein	0	0	0	0	0	1	0	0	0	-2.0144	0	1	1	0	0	Chr11_3A_Tb427v10	310824	311693	+
Tb427_000120100	Trypanosomal VSG domain containing protein, putative	0	0	0	0	0	0	0	0	0	-2.0144	0	1	1	0	0	Chr11_3A_Tb427v10	312246	312659	+
Tb427_000120200:pseudogene	hypothetical protein, conserved	0	0	0	0	0	0	0	0	0	-2.0144	0	1	1	0	0	Chr11_3A_Tb427v10	315617	317168	+
Tb427_000120300	Endonuclease-reverse transcriptase, putative	0	0	0	0	0	0	0	1	0	-1.91488	1.88044	0.294755	0.636446	0.196239	0	Chr11_3A_Tb427v10	319598	321118	+
Tb427_000120400	Reverse transcriptase (RNA-dependent DNA polymerase)/RNase H, putative	0	0	0	0	0	0	0	0	0	-2.0144	0	1	1	0	0	Chr11_3A_Tb427v10	321341	323674	+
Tb427_000120500:pseudogene	Trypanosomal VSG domain containing protein, putative	0	0	0	0	0	0	0	0	0	-2.0144	0	1	1	0	0	Chr11_3A_Tb427v10	324649	325216	-
Tb427_000120600:pseudogene	hypothetical protein	0	0	0	0	0	0	0	0	0	-2.0144	0	1	1	0	0	Chr11_3A_Tb427v10	325505	326487	-
Tb427_000120700	Trypanosomal VSG domain containing protein, putative	0	0	0	0	0	0	0	0	0	-2.0144	0	1	1	0	0	Chr11_3A_Tb427v10	327869	328855	-
Tb427_000120800:pseudogene	Trypanosome variant surface glycoprotein C-terminal domain containing protein, putative	0	0	0	0	0	0	0	0	0	-2.0144	0	1	1	0	0	Chr11_3A_Tb427v10	331100	331468	-
Tb427_000120900	hypothetical protein, conserved	0	0	0	0	0	0	0	0	1	-1.91485	1.88123	0.294797	0.636446	0.196239	0	Chr11_3A_Tb427v10	333147	334625	-
Tb427_000121000	hypothetical protein	0	0	0	0	0	0	0	0	0	-2.0144	0	1	1	0	0	Chr11_3A_Tb427v10	335246	335602	+
Tb427_000121100	Trypanosomal VSG domain containing protein, putative	0	0	0	0	0	0	0	0	0	-2.0144	0	1	1	0	0	Chr11_3A_Tb427v10	336311	337705	+
Tb427_000121200:pseudogene	Galactosyltransferase, putative	0	0	0	0	0	0	0	0	0	-2.0144	0	1	1	0	0	Chr11_3A_Tb427v10	339444	340333	+
Tb427_000121300	Trypanosomal VSG domain containing protein, putative	0	0	0	0	0	0	0	0	0	-2.0144	0	1	1	0	0	Chr11_3A_Tb427v10	340669	342144	+
Tb427_000121400:pseudogene	Trypanosome variant surface glycoprotein (A-type), putative	0	0	0	0	0	0	0	0	0	-2.0144	0	1	1	0	0	Chr11_3A_Tb427v10	343547	344976	+
Tb427_000121500:pseudogene	Trypanosome variant surface glycoprotein (A-type), putative	0	0	0	0	0	0	0	0	0	-2.0144	0	1	1	0	0	Chr11_3A_Tb427v10	347462	348838	+
Tb427_000121600	Trypanosome variant surface glycoprotein (A-type), putative	0	0	0	0	0	0	0	0	0	-2.0144	0	1	1	0	0	Chr11_3A_Tb427v10	350661	352149	+
Tb427_000121700	Trypanosomal VSG domain containing protein, putative	0	0	0	0	0	0	0	0	0	-2.0144	0	1	1	0	0	Chr11_3A_Tb427v10	356767	357486	+
Tb427_000121800:pseudogene	hypothetical protein, conserved	0	0	0	0	0	0	0	0	1	-1.91485	1.88123	0.294797	0.636446	0.196239	0	Chr11_3A_Tb427v10	359722	361070	+
Tb427_000121900	Trypanosome variant surface glycoprotein (A-type)/Trypanosome variant surface glycoprotein C-terminal domain containing protein, putative	0	0	2	0	0	0	2	1	1	-1.49973	1.23529	0.337988	0.69858	0.155784	0	Chr11_3A_Tb427v10	363176	364762	+
Tb427_000122000:pseudogene	hypothetical protein, conserved	0	0	0	0	0	0	0	0	0	-2.0144	0	1	1	0	0	Chr11_3A_Tb427v10	366949	368411	+
Tb427_000122100:pseudogene	hypothetical protein, conserved	0	0	0	0	0	0	0	2	1	-1.73431	3.17705	0.0717276	0.360448	0.443157	0	Chr11_3A_Tb427v10	370456	371943	+
Tb427_000122200	hypothetical protein, conserved	0	0	0	0	0	0	0	0	0	-2.0144	0	1	1	0	0	Chr11_3A_Tb427v10	373743	374297	+
Tb427_000122300:pseudogene	Trypanosomal VSG domain containing protein, putative	0	0	0	0	0	0	0	0	0	-2.0144	0	1	1	0	0	Chr11_3A_Tb427v10	374509	375993	+
Tb427_000122400:pseudogene	hypothetical protein, conserved	0	0	0	0	0	0	1	0	0	-1.91484	1.88135	0.294803	0.636446	0.196239	0	Chr11_3A_Tb427v10	377088	378424	+
Tb427_000122500:pseudogene	hypothetical protein	0	0	0	0	0	0	0	0	0	-2.0144	0	1	1	0	0	Chr11_3A_Tb427v10	380007	380877	+
Tb427_000122600:pseudogene	Trypanosomal VSG domain containing protein, putative	0	0	0	0	0	0	0	0	0	-2.0144	0	1	1	0	0	Chr11_3A_Tb427v10	381315	382695	+
Tb427_000122700:pseudogene	hypothetical protein, conserved	0	1	0	0	0	0	0	0	0	-1.91487	-1.58049	0.39471	0.747235	-0.126543	0	Chr11_3A_Tb427v10	386983	388479	+
Tb427_000122800:pseudogene	hypothetical protein, conserved	0	0	0	0	0	0	0	1	0	-1.91488	1.88044	0.294755	0.636446	0.196239	0	Chr11_3A_Tb427v10	393298	394191	+
Tb427_000122900:pseudogene	hypothetical protein, conserved	0	0	0	0	0	0	0	0	0	-2.0144	0	1	1	0	0	Chr11_3A_Tb427v10	404359	405018	-
Tb427_000123000:pseudogene	hypothetical protein	0	0	0	0	0	0	0	0	0	-2.0144	0	1	1	0	0	Chr11_3A_Tb427v10	410144	410980	-
Tb427_000123100	Trypanosome variant surface glycoprotein (A-type)/Trypanosome variant surface glycoprotein C-terminal domain containing protein, putative	0	0	0	0	0	0	0	0	1	-1.91485	1.88123	0.294797	0.636446	0.196239	0	Chr11_3A_Tb427v10	414783	416294	-
Tb427_000123200	Trypanosome variant surface glycoprotein (A-type), putative	0	0	0	0	0	0	0	0	0	-2.0144	0	1	1	0	0	Chr11_3A_Tb427v10	418149	419390	-
Tb427_000123300	hypothetical protein	0	0	0	0	0	0	0	0	0	-2.0144	0	1	1	0	0	Chr11_3A_Tb427v10	422046	422381	-
Tb427_000123400:pseudogene	hypothetical protein	0	0	0	0	0	0	0	0	0	-2.0144	0	1	1	0	0	Chr11_3A_Tb427v10	423039	423926	-
Tb427_000123500:pseudogene	hypothetical protein	0	0	0	0	0	0	0	0	0	-2.0144	0	1	1	0	0	Chr11_3A_Tb427v10	424245	425120	-
Tb427_000123600:pseudogene	hypothetical protein, conserved	0	0	0	0	0	0	0	0	0	-2.0144	0	1	1	0	0	Chr11_3A_Tb427v10	431538	432205	-
Tb427_000123700:pseudogene	hypothetical protein, conserved	0	0	0	0	0	0	0	1	0	-1.91488	1.88044	0.294755	0.636446	0.196239	0	Chr11_3A_Tb427v10	432660	435229	-
Tb427_000123800:pseudogene	Trypanosome variant surface glycoprotein (A-type), putative	0	1	0	0	0	1	0	0	0	-1.91487	-1.58049	0.39471	0.747235	-0.126543	0	Chr11_3A_Tb427v10	435351	437235	-
Tb427_000123900:pseudogene	hypothetical protein, conserved	0	0	0	1	1	0	0	1	0	-1.82185	0.301147	0.863605	1	0	0	Chr11_3A_Tb427v10	440213	441709	-
Tb427_000124000:pseudogene	hypothetical protein	0	0	0	0	0	0	0	0	0	-2.0144	0	1	1	0	0	Chr11_3A_Tb427v10	445384	446054	+
Tb427_000124100:pseudogene	Trypanosomal VSG domain containing protein, putative	0	0	1	0	0	0	0	0	0	-1.91484	-1.58102	0.394759	0.747235	-0.126543	0	Chr11_3A_Tb427v10	448128	449503	-
Tb427_000124200:pseudogene	hypothetical protein, conserved	0	0	0	0	0	0	0	0	1	-1.91485	1.88123	0.294797	0.636446	0.196239	0	Chr11_3A_Tb427v10	451389	452800	-
Tb427_000124300:pseudogene	hypothetical protein, conserved	0	0	0	0	0	0	0	2	0	-1.82179	2.66942	0.143792	0.488521	0.311117	0	Chr11_3A_Tb427v10	454837	455839	+
Tb427_000124400:pseudogene	Trypanosomal VSG domain containing protein, putative	0	0	0	0	0	0	0	0	1	-1.91485	1.88123	0.294797	0.636446	0.196239	0	Chr11_3A_Tb427v10	456183	457566	+
Tb427_000124500	Trypanosomal VSG domain containing protein, putative	0	0	0	0	0	0	0	0	0	-2.0144	0	1	1	0	0	Chr11_3A_Tb427v10	459575	460033	+
Tb427_000124600:pseudogene	hypothetical protein, conserved	0	0	0	0	0	0	2	0	0	-1.82171	2.67121	0.143868	0.488521	0.311117	0	Chr11_3A_Tb427v10	462696	464159	+
Tb427_000124700	hypothetical protein	0	0	0	0	0	0	0	0	0	-2.0144	0	1	1	0	0	Chr11_3A_Tb427v10	466567	466953	+
Tb427_000124800	hypothetical protein	0	0	0	0	0	0	0	0	0	-2.0144	0	1	1	0	0	Chr11_3A_Tb427v10	467058	467288	+
Tb427_000124900	Trypanosome variant surface glycoprotein (A-type)/Trypanosome variant surface glycoprotein C-terminal domain containing protein, putative	0	0	0	0	0	0	0	0	0	-2.0144	0	1	1	0	0	Chr11_3A_Tb427v10	469150	470568	+
Tb427_000125000	hypothetical protein	0	0	0	0	0	0	0	0	0	-2.0144	0	1	1	0	0	Chr11_3A_Tb427v10	472672	472863	+
Tb427_000125100	hypothetical protein	0	0	0	0	0	0	1	0	1	-1.82171	2.67109	0.138154	0.488521	0.311117	0	Chr11_3A_Tb427v10	473790	474527	+
Tb427_000125200:pseudogene	Reverse transcriptase (RNA-dependent DNA polymerase), putative	0	1	2	0	0	0	2	1	0	-1.49976	0.375431	0.769443	1	0	0	Chr11_3A_Tb427v10	478607	481314	+
Tb427_000125300:pseudogene	hypothetical protein, conserved	0	0	0	0	0	0	0	0	0	-2.0144	0	1	1	0	0	Chr11_3A_Tb427v10	483597	485010	-
Tb427_000125400:pseudogene	Trypanosomal VSG domain/Trypanosome variant surface glycoprotein C-terminal domain containing protein, putative	0	0	0	0	0	0	0	0	0	-2.0144	0	1	1	0	0	Chr11_3A_Tb427v10	488730	490300	-
Tb427_000125500	Trypanosomal VSG domain containing protein, putative	0	0	0	0	0	0	1	0	1	-1.82171	2.67109	0.138154	0.488521	0.311117	0	Chr11_3A_Tb427v10	492324	493741	-
Tb427_000125600:pseudogene	hypothetical protein	0	0	0	0	0	0	0	0	0	-2.0144	0	1	1	0	0	Chr11_3A_Tb427v10	494191	495121	-
Tb427_000125700:pseudogene	Trypanosomal VSG domain containing protein, putative	0	0	0	0	0	0	0	0	0	-2.0144	0	1	1	0	0	Chr11_3A_Tb427v10	498686	500152	-
Tb427_000125800:pseudogene	Trypanosome variant surface glycoprotein C-terminal domain containing protein, putative	0	0	0	0	0	0	0	0	0	-2.0144	0	1	1	0	0	Chr11_3A_Tb427v10	501591	501979	-
Tb427_000125900	Trypanosomal VSG domain containing protein, putative	0	0	0	0	0	0	0	0	0	-2.0144	0	1	1	0	0	Chr11_3A_Tb427v10	503461	504153	-
Tb427_000126000:pseudogene	hypothetical protein, conserved	0	0	0	0	0	0	0	0	1	-1.91485	1.88123	0.294797	0.636446	0.196239	0	Chr11_3A_Tb427v10	505255	506142	-
Tb427_000126100:pseudogene	Trypanosome variant surface glycoprotein (A-type), putative	0	0	0	0	0	0	0	0	0	-2.0144	0	1	1	0	0	Chr11_3A_Tb427v10	507448	508610	-
Tb427_000126200	RNase H, putative	0	0	0	0	1	0	0	2	0	-1.82179	2.66942	0.143792	0.488521	0.311117	0	Chr11_3A_Tb427v10	511349	512746	+
Tb427_000126300:pseudogene	hypothetical protein, conserved	0	0	0	0	0	0	0	0	2	-1.82172	2.67098	0.143858	0.488521	0.311117	0	Chr11_3A_Tb427v10	516324	517324	+
Tb427_000126400:pseudogene	Trypanosomal VSG domain/Trypanosome variant surface glycoprotein C-terminal domain containing protein, putative	0	0	0	0	0	0	1	0	0	-1.91484	1.88135	0.294803	0.636446	0.196239	0	Chr11_3A_Tb427v10	517527	519055	+
Tb427_000126500	hypothetical protein, conserved	0	0	0	0	0	0	0	0	0	-2.0144	0	1	1	0	0	Chr11_3A_Tb427v10	522871	523284	+
Tb427_000126600	hypothetical protein, conserved	0	0	0	0	0	0	0	0	0	-2.0144	0	1	1	0	0	Chr11_3A_Tb427v10	524034	524564	+
Tb427_000126700	Trypanosome variant surface glycoprotein (A-type), putative	0	0	0	0	0	0	0	0	0	-2.0144	0	1	1	0	0	Chr11_3A_Tb427v10	530052	531458	-
Tb427_000126800:pseudogene	hypothetical protein, conserved	0	0	0	0	0	0	0	0	0	-2.0144	0	1	1	0	0	Chr11_3A_Tb427v10	534081	534943	+
Tb427_000126900:pseudogene	hypothetical protein, conserved	0	0	0	0	0	0	0	0	0	-2.0144	0	1	1	0	0	Chr11_3A_Tb427v10	538426	538880	-
Tb427_000127000:pseudogene	hypothetical protein, conserved	0	0	0	0	0	0	0	0	0	-2.0144	0	1	1	0	0	Chr11_3A_Tb427v10	539712	540047	+
Tb427_000127100:pseudogene	hypothetical protein, conserved	0	0	0	0	0	0	0	1	0	-1.91488	1.88044	0.294755	0.636446	0.196239	0	Chr11_3A_Tb427v10	540525	540833	-
Tb427_000127200:pseudogene	hypothetical protein, conserved	0	0	0	0	0	0	0	0	0	-2.0144	0	1	1	0	0	Chr11_3A_Tb427v10	541546	542146	-
Tb427_000127300	Protein of unknown function (DUF1181), putative	0	0	1	0	1	0	1	0	0	-1.82171	0.300331	0.864008	1	0	0	Chr11_3A_Tb427v10	542537	542899	-
Tb427_000127400	hypothetical protein, conserved	0	0	0	0	0	0	0	0	0	-2.0144	0	1	1	0	0	Chr11_3A_Tb427v10	546070	546690	-
Tb427_000127500	hypothetical protein, conserved	1	2	2	1	0	3	2	4	2	-1.01438	0.794002	0.366265	0.736895	0.132594	0	Chr11_3A_Tb427v10	548267	548638	-
Tb427_000127600:pseudogene	hypothetical protein, conserved	0	0	0	0	0	0	0	0	0	-2.0144	0	1	1	0	0	Chr11_3A_Tb427v10	551916	552268	+
Tb427_000127700:pseudogene	Trypanosomal VSG domain containing protein, putative	0	0	0	0	0	0	0	0	0	-2.0144	0	1	1	0	0	Chr11_3A_Tb427v10	558607	559849	+
Tb427_000127800	Reverse transcriptase (RNA-dependent DNA polymerase), putative	0	0	0	0	1	0	0	0	0	-2.0144	0	1	1	0	0	Chr11_3A_Tb427v10	563564	564013	-
Tb427_000127900	hypothetical protein, conserved	0	0	0	0	0	0	0	0	0	-2.0144	0	1	1	0	0	Chr11_3A_Tb427v10	568850	569422	-
Tb427_000128000:pseudogene	Trypanosomal VSG domain containing protein, putative	0	0	0	0	0	0	0	1	0	-1.91488	1.88044	0.294755	0.636446	0.196239	0	Chr11_3A_Tb427v10	570424	571767	-
Tb427_000128100:pseudogene	Trypanosomal VSG domain/Trypanosome variant surface glycoprotein C-terminal domain containing protein, putative	0	0	0	0	0	0	0	1	0	-1.91488	1.88044	0.294755	0.636446	0.196239	0	Chr11_3A_Tb427v10	573476	575003	-
Tb427_000128200:pseudogene	hypothetical protein, conserved	0	0	0	0	0	0	1	0	0	-1.91484	1.88135	0.294803	0.636446	0.196239	0	Chr11_3A_Tb427v10	575353	576211	-
Tb427_000128300:pseudogene	Trypanosomal VSG domain containing protein, putative	0	0	0	0	0	0	1	0	1	-1.82171	2.67109	0.138154	0.488521	0.311117	0	Chr11_3A_Tb427v10	577449	578951	-
Tb427_000128400	Trypanosomal VSG domain containing protein, putative	0	0	0	0	0	0	0	0	0	-2.0144	0	1	1	0	0	Chr11_3A_Tb427v10	580931	582394	-
Tb427_000128500:pseudogene	hypothetical protein	0	0	0	0	0	0	2	0	1	-1.73423	3.1788	0.0717844	0.360448	0.443157	0	Chr11_3A_Tb427v10	582751	583316	-
Tb427_000128600:pseudogene	hypothetical protein, conserved	0	0	0	0	0	0	1	0	0	-1.91484	1.88135	0.294803	0.636446	0.196239	0	Chr11_3A_Tb427v10	584155	585531	-
Tb427_000128700	hypothetical protein, conserved	0	0	2	0	0	0	0	0	0	-1.82171	-2.31759	0.235569	0.636446	-0.196239	0	Chr11_3A_Tb427v10	588562	589500	+
Tb427_000128800	Reverse transcriptase (RNA-dependent DNA polymerase), putative	0	0	0	0	0	0	0	0	1	-1.91485	1.88123	0.294797	0.636446	0.196239	0	Chr11_3A_Tb427v10	589635	590612	+
Tb427_000128900	Trypanosomal VSG domain/Trypanosome variant surface glycoprotein C-terminal domain containing protein, putative	0	0	0	0	0	0	0	0	0	-2.0144	0	1	1	0	0	Chr11_3A_Tb427v10	595570	596595	+
Tb427_000129000	Trypanosome variant surface glycoprotein (A-type), putative	0	0	0	0	0	0	0	1	0	-1.91488	1.88044	0.294755	0.636446	0.196239	0	Chr11_3A_Tb427v10	600921	602375	+
Tb427_000129100:pseudogene	Trypanosome variant surface glycoprotein (A-type), putative	0	0	0	0	0	0	0	1	0	-1.91488	1.88044	0.294755	0.636446	0.196239	0	Chr11_3A_Tb427v10	603643	605056	+
Tb427_000129200	Trypanosomal VSG domain containing protein, putative	0	0	0	0	0	0	0	2	0	-1.82179	2.66942	0.143792	0.488521	0.311117	0	Chr11_3A_Tb427v10	606292	606828	+
Tb427_000129300:pseudogene	Trypanosome variant surface glycoprotein C-terminal domain containing protein, putative	0	0	0	0	0	0	0	0	0	-2.0144	0	1	1	0	0	Chr11_3A_Tb427v10	608678	610099	+
Tb427_000129400:pseudogene	hypothetical protein	0	0	0	0	0	0	0	0	1	-1.91485	1.88123	0.294797	0.636446	0.196239	0	Chr11_3A_Tb427v10	610968	611851	+
Tb427_000129500	Trypanosomal VSG domain containing protein, putative	0	0	0	0	0	0	0	0	0	-2.0144	0	1	1	0	0	Chr11_3A_Tb427v10	612331	613316	+
Tb427_000129600:pseudogene	Trypanosome variant surface glycoprotein (A-type)/Trypanosome variant surface glycoprotein C-terminal domain containing protein, putative	0	1	0	0	1	0	0	0	1	-1.82175	0.300738	0.863842	1	0	0	Chr11_3A_Tb427v10	615800	617215	+
Tb427_000129700:pseudogene	Trypanosomal VSG domain containing protein, putative	0	0	0	0	0	0	1	1	0	-1.82175	2.67032	0.138119	0.488521	0.311117	0	Chr11_3A_Tb427v10	618458	619975	+
Tb427_000129800:pseudogene	Trypanosome variant surface glycoprotein (A-type), putative	0	0	0	0	0	0	0	0	0	-2.0144	0	1	1	0	0	Chr11_3A_Tb427v10	622098	623250	+
Tb427_000129900:pseudogene	Trypanosomal VSG domain/Trypanosome variant surface glycoprotein C-terminal domain containing protein, putative	0	0	0	0	0	0	1	0	0	-1.91484	1.88135	0.294803	0.636446	0.196239	0	Chr11_3A_Tb427v10	625016	626575	+
Tb427_000130000:pseudogene	hypothetical protein	0	0	0	0	0	0	0	0	0	-2.0144	0	1	1	0	0	Chr11_3A_Tb427v10	627661	628549	+
Tb427_000130100:pseudogene	Trypanosomal VSG domain/Trypanosome variant surface glycoprotein C-terminal domain containing protein, putative	0	0	0	0	0	0	0	0	0	-2.0144	0	1	1	0	0	Chr11_3A_Tb427v10	628936	630525	+
Tb427_000130200:pseudogene	Trypanosome variant surface glycoprotein (A-type)/Trypanosome variant surface glycoprotein C-terminal domain containing protein, putative	0	0	0	0	0	0	1	0	1	-1.82171	2.67109	0.138154	0.488521	0.311117	0	Chr11_3A_Tb427v10	632772	634268	+
Tb427_000130300	hypothetical protein	0	0	0	0	0	0	0	0	0	-2.0144	0	1	1	0	0	Chr11_3A_Tb427v10	639567	640667	+
Tb427_000130400:pseudogene	hypothetical protein, conserved	0	0	0	0	0	0	1	2	0	-1.7343	3.17716	0.0717314	0.360448	0.443157	0	Chr11_3A_Tb427v10	641939	642783	+
Tb427_000130500	Trypanosomal VSG domain containing protein, putative	0	0	0	0	0	0	0	0	0	-2.0144	0	1	1	0	0	Chr11_3A_Tb427v10	643409	643696	+
Tb427_000130600	hypothetical protein, conserved	0	0	0	0	0	0	0	0	1	-1.91485	1.88123	0.294797	0.636446	0.196239	0	Chr11_3A_Tb427v10	643927	644796	+
Tb427_000130700:pseudogene	hypothetical protein, conserved	0	0	0	0	0	0	0	0	0	-2.0144	0	1	1	0	0	Chr11_3A_Tb427v10	646364	647242	+
Tb427_000130800	Trypanosomal VSG domain containing protein, putative	0	0	0	0	0	0	2	0	1	-1.73423	3.1788	0.0717844	0.360448	0.443157	0	Chr11_3A_Tb427v10	647614	649092	+
Tb427_000130900	Trypanosomal VSG domain/Trypanosome variant surface glycoprotein C-terminal domain containing protein, putative	0	0	0	0	0	0	0	0	0	-2.0144	0	1	1	0	0	Chr11_3A_Tb427v10	650903	652429	+
Tb427_000131000	Trypanosomal VSG domain containing protein, putative	0	0	0	0	0	0	0	0	0	-2.0144	0	1	1	0	0	Chr11_3A_Tb427v10	654837	655835	+
Tb427_000131100	hypothetical protein, conserved	0	1	0	0	0	0	0	0	0	-1.91487	-1.58049	0.39471	0.747235	-0.126543	0	Chr11_3A_Tb427v10	657258	658202	+
Tb427_000131200	hypothetical protein	0	0	0	0	0	0	0	0	0	-2.0144	0	1	1	0	0	Chr11_3A_Tb427v10	660228	661700	+
Tb427_000131300	hypothetical protein, conserved	0	0	0	0	0	0	0	0	0	-2.0144	0	1	1	0	0	Chr11_3A_Tb427v10	664091	665071	+
Tb427_000131400	Endonuclease-reverse transcriptase/Reverse transcriptase (RNA-dependent DNA polymerase)/RNase H, putative	0	0	0	0	0	0	1	1	0	-1.82175	2.67032	0.138119	0.488521	0.311117	0	Chr11_3A_Tb427v10	668663	673426	+
Tb427_000131500:pseudogene	Trypanosome variant surface glycoprotein (A-type), putative	0	1	0	0	0	0	0	0	0	-1.91487	-1.58049	0.39471	0.747235	-0.126543	0	Chr11_3A_Tb427v10	674844	676247	-
Tb427_000131600:pseudogene	hypothetical protein, conserved	0	0	0	0	0	0	1	0	1	-1.82171	2.67109	0.138154	0.488521	0.311117	0	Chr11_3A_Tb427v10	678807	680272	-
Tb427_000131700:pseudogene	hypothetical protein, conserved	0	0	0	0	0	0	0	0	0	-2.0144	0	1	1	0	0	Chr11_3A_Tb427v10	681424	682703	-
Tb427_000131800	hypothetical protein	0	0	0	0	0	0	0	0	0	-2.0144	0	1	1	0	0	Chr11_3A_Tb427v10	685796	686449	+
Tb427_000131900	Endonuclease-reverse transcriptase/Reverse transcriptase (RNA-dependent DNA polymerase)/RNase H, putative	1	0	0	1	0	0	0	2	0	-1.6519	0.353244	0.810586	1	0	0	Chr11_3A_Tb427v10	686509	691119	+
Tb427_000132000:pseudogene	Trypanosome variant surface glycoprotein (A-type), putative	0	0	0	0	0	0	0	0	0	-2.0144	0	1	1	0	0	Chr11_3A_Tb427v10	693256	694575	-
Tb427_000132100:pseudogene	hypothetical protein	0	0	0	0	0	0	0	0	0	-2.0144	0	1	1	0	0	Chr11_3A_Tb427v10	696175	696930	+
Tb427_000132200	Trypanosomal VSG domain containing protein, putative	0	0	0	0	0	0	0	0	0	-2.0144	0	1	1	0	0	Chr11_3A_Tb427v10	697874	698542	+
Tb427_000132300	RNase H, putative	0	0	1	2	0	0	0	0	1	-1.65194	-0.918538	0.55415	0.923735	-0.0344527	0	Chr11_3A_Tb427v10	702828	705524	-
Tb427_000132400	Reverse transcriptase (RNA-dependent DNA polymerase), putative	0	0	0	0	0	0	0	0	0	-2.0144	0	1	1	0	0	Chr11_3A_Tb427v10	705813	706862	-
Tb427_000132500	hypothetical protein, conserved	0	0	0	0	0	0	0	0	0	-2.0144	0	1	1	0	0	Chr11_3A_Tb427v10	706997	707596	-
Tb427_000132600:pseudogene	Trypanosome variant surface glycoprotein C-terminal domain containing protein, putative	0	0	0	0	0	0	0	0	0	-2.0144	0	1	1	0	0	Chr11_3A_Tb427v10	710743	711140	-
Tb427_000132700	hypothetical protein	0	0	0	0	0	0	0	1	1	-1.82175	2.6702	0.138113	0.488521	0.311117	0	Chr11_3A_Tb427v10	711936	712901	-
Tb427_000132800	hypothetical protein, conserved	0	0	0	0	0	0	0	0	0	-2.0144	0	1	1	0	0	Chr11_3A_Tb427v10	712902	713384	-
Tb427_000132900	Trypanosome variant surface glycoprotein (A-type), putative	1	0	0	0	0	0	1	3	0	-1.57381	1.96995	0.170422	0.542792	0.265367	0	Chr11_3A_Tb427v10	714992	716446	-
Tb427_000133000:pseudogene	Trypanosomal VSG domain containing protein, putative	0	0	0	0	0	0	0	0	0	-2.0144	0	1	1	0	0	Chr11_3A_Tb427v10	718374	720097	-
Tb427_000133100:pseudogene	hypothetical protein	0	0	0	0	0	0	0	1	0	-1.91488	1.88044	0.294755	0.636446	0.196239	0	Chr11_3A_Tb427v10	720278	721114	-
Tb427_000133200	Trypanosome variant surface glycoprotein (A-type), putative	0	0	0	0	0	0	0	0	0	-2.0144	0	1	1	0	0	Chr11_3A_Tb427v10	722080	723189	-
Tb427_000133300	hypothetical protein, conserved	0	0	0	0	0	0	0	0	0	-2.0144	0	1	1	0	0	Chr11_3A_Tb427v10	726098	727210	-
Tb427_000133400:pseudogene	Trypanosomal VSG domain containing protein, putative	0	0	0	0	0	0	0	0	0	-2.0144	0	1	1	0	0	Chr11_3A_Tb427v10	728572	729973	-
Tb427_000133500:pseudogene	Trypanosomal VSG domain/Trypanosome variant surface glycoprotein C-terminal domain containing protein, putative	1	0	0	0	0	0	0	0	0	-1.91483	-1.58131	0.394787	0.747235	-0.126543	0	Chr11_3A_Tb427v10	732705	734300	-
Tb427_000133600:pseudogene	hypothetical protein	0	0	0	0	0	0	0	0	0	-2.0144	0	1	1	0	0	Chr11_3A_Tb427v10	734661	735504	-
Tb427_000133700	Trypanosome variant surface glycoprotein (A-type), putative	0	0	0	0	0	0	0	0	0	-2.0144	0	1	1	0	0	Chr11_3A_Tb427v10	737398	738684	-
Tb427_000133800:pseudogene	Trypanosomal VSG domain containing protein, putative	0	0	0	0	2	0	0	0	0	-2.0144	0	1	1	0	0	Chr11_3A_Tb427v10	740005	741408	-
Tb427_000133900:pseudogene	Trypanosome variant surface glycoprotein C-terminal domain containing protein, putative	0	0	0	0	0	0	0	0	1	-1.91485	1.88123	0.294797	0.636446	0.196239	0	Chr11_3A_Tb427v10	742632	743185	-
Tb427_000134000	Trypanosomal VSG domain/Trypanosome variant surface glycoprotein C-terminal domain containing protein, putative	2	3	2	0	2	1	5	3	4	-0.777113	1.15097	0.147421	0.495707	0.304775	0	Chr11_3A_Tb427v10	743786	745369	-
Tb427_000134100:pseudogene	Trypanosome variant surface glycoprotein (A-type), putative	0	0	0	0	0	0	1	0	0	-1.91484	1.88135	0.294803	0.636446	0.196239	0	Chr11_3A_Tb427v10	747680	749055	-
Tb427_000134200	hypothetical protein, conserved	0	0	0	0	0	0	0	0	0	-2.0144	0	1	1	0	0	Chr11_3A_Tb427v10	752759	753655	+
Tb427_000134300:pseudogene	Trypanosomal VSG domain containing protein, putative	0	0	0	0	0	0	0	0	0	-2.0144	0	1	1	0	0	Chr11_3A_Tb427v10	757294	758528	-
Tb427_000134400:pseudogene	hypothetical protein	0	0	0	0	0	0	0	0	0	-2.0144	0	1	1	0	0	Chr11_3A_Tb427v10	759161	759967	-
Tb427_000134500:pseudogene	hypothetical protein, conserved	0	0	0	0	0	0	0	0	0	-2.0144	0	1	1	0	0	Chr11_3A_Tb427v10	761024	762534	-
Tb427_000134600:pseudogene	hypothetical protein	0	0	0	0	0	0	0	0	0	-2.0144	0	1	1	0	0	Chr11_3A_Tb427v10	769943	770792	+
Tb427_000134700:pseudogene	Trypanosomal VSG domain containing protein, putative	0	0	0	0	0	0	0	0	1	-1.91485	1.88123	0.294797	0.636446	0.196239	0	Chr11_3A_Tb427v10	771018	772517	+
Tb427_000134800	Endonuclease-reverse transcriptase/Reverse transcriptase (RNA-dependent DNA polymerase)/RNase H, putative	0	0	0	0	0	0	2	1	0	-1.73426	3.17803	0.0717598	0.360448	0.443157	0	Chr11_3A_Tb427v10	776018	779503	-
Tb427_000134900	Reverse transcriptase (RNA-dependent DNA polymerase)/RNase H, putative	0	0	0	0	0	0	2	0	1	-1.73423	3.1788	0.0717844	0.360448	0.443157	0	Chr11_3A_Tb427v10	794109	795953	-
Tb427_000135000	Endonuclease-reverse transcriptase, putative	0	0	0	1	0	0	0	0	0	-1.91494	-1.57929	0.394608	0.747235	-0.126543	0	Chr11_3A_Tb427v10	796412	797224	-
Tb427_000135100	hypothetical protein, conserved	0	0	0	0	0	0	0	0	0	-2.0144	0	1	1	0	0	Chr11_3A_Tb427v10	797339	797593	-
Tb427_000135200:pseudogene	Trypanosome variant surface glycoprotein (A-type), putative	0	0	0	0	1	0	0	0	1	-1.91485	1.88123	0.294797	0.636446	0.196239	0	Chr11_3A_Tb427v10	798271	799749	-
Tb427_000135300:pseudogene	Trypanosomal VSG domain/Trypanosome variant surface glycoprotein C-terminal domain containing protein, putative	0	0	0	0	0	0	1	0	0	-1.91484	1.88135	0.294803	0.636446	0.196239	0	Chr11_3A_Tb427v10	801552	803075	-
Tb427_000135400:pseudogene	hypothetical protein, conserved	0	0	0	0	0	0	0	0	0	-2.0144	0	1	1	0	0	Chr11_3A_Tb427v10	804891	806336	-
Tb427_000135500	hypothetical protein, conserved	0	0	0	0	0	0	0	0	1	-1.91485	1.88123	0.294797	0.636446	0.196239	0	Chr11_3A_Tb427v10	808351	808605	+
Tb427_000135600	Endonuclease-reverse transcriptase, putative	0	1	0	0	0	0	1	0	0	-1.82174	0.300855	0.863811	1	0	0	Chr11_3A_Tb427v10	808720	809532	+
Tb427_000135700	Reverse transcriptase (RNA-dependent DNA polymerase), putative	0	0	0	0	0	0	0	0	0	-2.0144	0	1	1	0	0	Chr11_3A_Tb427v10	809830	810861	+
Tb427_000135800	RNase H, putative	0	0	0	0	0	0	0	1	0	-1.91488	1.88044	0.294755	0.636446	0.196239	0	Chr11_3A_Tb427v10	810919	812094	+
Tb427_000135900:pseudogene	hypothetical protein, conserved	0	0	0	0	0	0	0	0	0	-2.0144	0	1	1	0	0	Chr11_3A_Tb427v10	814904	815822	-
Tb427_000136000	Trypanosome variant surface glycoprotein (A-type), putative	0	0	0	0	0	0	0	0	0	-2.0144	0	1	1	0	0	Chr11_3A_Tb427v10	817017	818222	-
Tb427_000136100	hypothetical protein	0	0	0	0	0	0	0	0	0	-2.0144	0	1	1	0	0	Chr11_3A_Tb427v10	820426	820836	-
Tb427_000136200	Trypanosome variant surface glycoprotein (A-type), putative	0	0	0	0	0	0	0	0	0	-2.0144	0	1	1	0	0	Chr11_3A_Tb427v10	821337	821774	-
Tb427_000136300:pseudogene	Trypanosome variant surface glycoprotein (A-type), putative	0	0	0	0	0	0	1	0	0	-1.91484	1.88135	0.294803	0.636446	0.196239	0	Chr11_3A_Tb427v10	823798	824880	-
Tb427_000136400:pseudogene	Trypanosomal VSG domain containing protein, putative	0	0	0	0	0	0	0	0	0	-2.0144	0	1	1	0	0	Chr11_3A_Tb427v10	826998	828341	-
Tb427_000136500:pseudogene	hypothetical protein, conserved	0	0	0	0	0	0	2	0	1	-1.73423	3.1788	0.0717844	0.360448	0.443157	0	Chr11_3A_Tb427v10	830193	831645	-
Tb427_000136600	Trypanosome variant surface glycoprotein (A-type)/Trypanosome variant surface glycoprotein C-terminal domain containing protein, putative	0	0	0	0	0	0	0	0	1	-1.91485	1.88123	0.294797	0.636446	0.196239	0	Chr11_3A_Tb427v10	833449	835038	-
Tb427_000136700	Trypanosomal VSG domain/Trypanosome variant surface glycoprotein C-terminal domain containing protein, putative	0	0	0	0	0	0	0	0	0	-2.0144	0	1	1	0	0	Chr11_3A_Tb427v10	836225	837673	-
Tb427_000136800:pseudogene	Trypanosome variant surface glycoprotein (A-type), putative	0	0	0	0	0	0	0	0	1	-1.91485	1.88123	0.294797	0.636446	0.196239	0	Chr11_3A_Tb427v10	839809	841266	-
Tb427_000136900:pseudogene	Trypanosome variant surface glycoprotein C-terminal domain containing protein, putative	0	0	0	0	0	0	0	0	0	-2.0144	0	1	1	0	0	Chr11_3A_Tb427v10	843369	843773	-
Tb427_000137000	Trypanosomal VSG domain containing protein, putative	0	0	0	0	0	0	0	0	0	-2.0144	0	1	1	0	0	Chr11_3A_Tb427v10	845314	845970	-
Tb427_000137100:pseudogene	hypothetical protein	0	0	0	0	0	0	0	1	0	-1.91488	1.88044	0.294755	0.636446	0.196239	0	Chr11_3A_Tb427v10	846956	847842	-
Tb427_000137200:pseudogene	Trypanosome variant surface glycoprotein (A-type), putative	0	0	0	0	0	0	0	0	1	-1.91485	1.88123	0.294797	0.636446	0.196239	0	Chr11_3A_Tb427v10	849170	850628	-
Tb427_000137300	Trypanosomal VSG domain containing protein, putative	0	0	0	0	0	0	0	0	0	-2.0144	0	1	1	0	0	Chr11_3A_Tb427v10	852536	853561	-
Tb427_000137400:pseudogene	hypothetical protein	0	0	0	0	0	0	0	0	0	-2.0144	0	1	1	0	0	Chr11_3A_Tb427v10	854459	855309	-
Tb427_000137500	Trypanosome variant surface glycoprotein C-terminal domain containing protein, putative	0	0	0	0	0	0	0	0	0	-2.0144	0	1	1	0	0	Chr11_3A_Tb427v10	857097	858617	-
Tb427_000137600:pseudogene	hypothetical protein	0	0	0	0	0	0	0	0	0	-2.0144	0	1	1	0	0	Chr11_3A_Tb427v10	859024	859869	-
Tb427_000137700:pseudogene	hypothetical protein, conserved	0	0	0	0	0	0	0	0	1	-1.91485	1.88123	0.294797	0.636446	0.196239	0	Chr11_3A_Tb427v10	862137	863633	-
Tb427_000137800	Trypanosome variant surface glycoprotein (A-type), putative	0	0	0	0	1	0	0	0	0	-2.0144	0	1	1	0	0	Chr11_3A_Tb427v10	867115	867690	-
Tb427_000137900:pseudogene	Trypanosome variant surface glycoprotein C-terminal domain containing protein, putative	0	0	0	0	0	0	0	0	0	-2.0144	0	1	1	0	0	Chr11_3A_Tb427v10	869151	869669	-
Tb427_000138000:pseudogene	hypothetical protein, conserved	0	0	0	1	0	0	4	3	0	-1.36235	2.72662	0.0363038	0.255923	0.591891	0	Chr11_3A_Tb427v10	870701	872083	-
Tb427_000138100:pseudogene	Trypanosomal VSG domain containing protein, putative	0	0	0	0	0	0	0	0	0	-2.0144	0	1	1	0	0	Chr11_3A_Tb427v10	873481	874856	-
Tb427_000138200:pseudogene	hypothetical protein, conserved	0	0	0	0	0	0	0	0	0	-2.0144	0	1	1	0	0	Chr11_3A_Tb427v10	875377	876178	-
Tb427_000138300:pseudogene	hypothetical protein, conserved	0	0	0	0	0	0	0	0	0	-2.0144	0	1	1	0	0	Chr11_3A_Tb427v10	877474	878947	-
Tb427_000138400	Trypanosomal VSG domain containing protein, putative	0	0	0	0	0	0	0	0	0	-2.0144	0	1	1	0	0	Chr11_3A_Tb427v10	879753	881327	-
Tb427_000138500:pseudogene	Trypanosome variant surface glycoprotein C-terminal domain containing protein, putative	0	0	0	0	0	0	0	0	0	-2.0144	0	1	1	0	0	Chr11_3A_Tb427v10	882730	883303	-
Tb427_000138600	Trypanosome variant surface glycoprotein C-terminal domain containing protein, putative	0	0	2	0	0	0	3	2	4	-1.17774	2.33562	0.0332589	0.245861	0.609311	0	Chr11_3A_Tb427v10	884521	885987	-
Tb427_000138700:pseudogene	Trypanosomal VSG domain/Trypanosome variant surface glycoprotein C-terminal domain containing protein, putative	0	0	0	0	0	0	0	0	0	-2.0144	0	1	1	0	0	Chr11_3A_Tb427v10	887598	889172	-
Tb427_000138800:pseudogene	hypothetical protein, conserved	0	0	0	0	0	0	0	1	1	-1.82175	2.6702	0.138113	0.488521	0.311117	0	Chr11_3A_Tb427v10	891454	892946	-
Tb427_000138900:pseudogene	Trypanosome variant surface glycoprotein (A-type), putative	0	0	0	0	0	0	0	1	1	-1.82175	2.6702	0.138113	0.488521	0.311117	0	Chr11_3A_Tb427v10	896004	897608	-
Tb427_000139000	hypothetical protein, conserved	0	0	0	0	0	0	0	0	0	-2.0144	0	1	1	0	0	Chr11_3A_Tb427v10	899258	900718	-
Tb427_000139100:pseudogene	hypothetical protein, conserved	0	0	0	0	0	0	0	0	0	-2.0144	0	1	1	0	0	Chr11_3A_Tb427v10	902934	904297	-
Tb427_000139200	Endonuclease-reverse transcriptase, putative	0	0	0	0	0	0	0	0	0	-2.0144	0	1	1	0	0	Chr11_3A_Tb427v10	904904	906493	+
Tb427_000139300	Reverse transcriptase (RNA-dependent DNA polymerase), putative	0	0	0	0	0	0	0	0	1	-1.91485	1.88123	0.294797	0.636446	0.196239	0	Chr11_3A_Tb427v10	906647	907222	+
Tb427_000139400	hypothetical protein, conserved	1	0	0	0	0	0	0	0	0	-1.91483	-1.58131	0.394787	0.747235	-0.126543	0	Chr11_3A_Tb427v10	907981	909657	+
Tb427_000139500	hypothetical protein, conserved	0	0	0	0	0	0	0	0	0	-2.0144	0	1	1	0	0	Chr11_3A_Tb427v10	911578	912991	-
Tb427_000139600:pseudogene	Trypanosome variant surface glycoprotein (A-type), putative	0	0	0	0	0	0	0	0	0	-2.0144	0	1	1	0	0	Chr11_3A_Tb427v10	914175	915647	-
Tb427_000139700:pseudogene	hypothetical protein, conserved	0	0	0	0	0	0	0	0	0	-2.0144	0	1	1	0	0	Chr11_3A_Tb427v10	916984	918397	-
Tb427_000139800	Trypanosomal VSG domain containing protein, putative	0	0	0	0	0	0	1	0	0	-1.91484	1.88135	0.294803	0.636446	0.196239	0	Chr11_3A_Tb427v10	922102	922623	-
Tb427_000139900	Trypanosomal VSG domain containing protein, putative	0	0	0	0	0	0	0	0	0	-2.0144	0	1	1	0	0	Chr11_3A_Tb427v10	923247	923516	-
Tb427_000140000:pseudogene	hypothetical protein	1	0	1	1	0	1	0	1	1	-1.57384	-0.131527	0.922786	1	0	0	Chr11_3A_Tb427v10	924069	924985	-
Tb427_000140100	hypothetical protein, conserved	0	0	0	0	0	0	0	0	0	-2.0144	0	1	1	0	0	Chr11_3A_Tb427v10	930446	931231	+
Tb427_000140200	hypothetical protein, conserved	0	0	0	0	0	0	0	0	0	-2.0144	0	1	1	0	0	Chr11_3A_Tb427v10	931510	931920	+
Tb427_000140300	hypothetical protein, conserved	0	0	0	0	0	0	0	0	0	-2.0144	0	1	1	0	0	Chr11_3A_Tb427v10	932104	932841	+
Tb427_000140400:pseudogene	Zinc finger, C2H2 type, putative	0	0	0	0	0	0	0	1	0	-1.91488	1.88044	0.294755	0.636446	0.196239	0	Chr11_3A_Tb427v10	933393	934120	+
Tb427_000140500	hypothetical protein	0	0	0	0	0	0	0	0	0	-2.0144	0	1	1	0	0	Chr11_3A_Tb427v10	936868	937251	+
Tb427_000140600	Trypanosomal VSG domain containing protein, putative	0	0	0	0	0	0	0	0	0	-2.0144	0	1	1	0	0	Chr11_3A_Tb427v10	943535	944822	-
Tb427_000140700:pseudogene	Trypanosomal VSG domain containing protein, putative	0	0	0	0	0	0	0	0	0	-2.0144	0	1	1	0	0	Chr11_3A_Tb427v10	946741	948204	-
Tb427_000140800	hypothetical protein	0	0	0	0	0	0	1	1	0	-1.82175	2.67032	0.138119	0.488521	0.311117	0	Chr11_3A_Tb427v10	948366	948824	-
Tb427_000140900:pseudogene	Trypanosome variant surface glycoprotein (A-type)/Trypanosome variant surface glycoprotein C-terminal domain containing protein, putative	0	0	0	0	0	0	0	0	0	-2.0144	0	1	1	0	0	Chr11_3A_Tb427v10	950511	952044	-
Tb427_000141000:pseudogene	Trypanosomal VSG domain/Trypanosome variant surface glycoprotein C-terminal domain containing protein, putative	0	0	0	0	0	0	0	0	1	-1.91485	1.88123	0.294797	0.636446	0.196239	0	Chr11_3A_Tb427v10	953508	954946	-
Tb427_000141100:pseudogene	Trypanosome variant surface glycoprotein (A-type)/Trypanosome variant surface glycoprotein C-terminal domain containing protein, putative	0	0	0	0	0	0	1	0	0	-1.91484	1.88135	0.294803	0.636446	0.196239	0	Chr11_3A_Tb427v10	961313	962791	-
Tb427_000141200	Trypanosomal VSG domain containing protein, putative	0	0	0	0	0	0	0	1	0	-1.91488	1.88044	0.294755	0.636446	0.196239	0	Chr11_3A_Tb427v10	964753	965652	-
Tb427_000141300	Trypanosome variant surface glycoprotein (A-type)/Trypanosome variant surface glycoprotein C-terminal domain containing protein, putative	0	0	0	0	0	0	0	0	0	-2.0144	0	1	1	0	0	Chr11_3A_Tb427v10	967978	969702	-
Tb427_000141400	Trypanosomal VSG domain/Trypanosome variant surface glycoprotein C-terminal domain containing protein, putative	0	0	0	0	0	0	0	0	0	-2.0144	0	1	1	0	0	Chr11_3A_Tb427v10	971481	973019	-
Tb427_000141500	Trypanosomal VSG domain containing protein, putative	0	0	0	0	0	0	0	0	0	-2.0144	0	1	1	0	0	Chr11_3A_Tb427v10	974502	975890	-
Tb427_000141600:pseudogene	hypothetical protein	0	0	0	0	0	0	0	0	1	-1.91485	1.88123	0.294797	0.636446	0.196239	0	Chr11_3A_Tb427v10	976448	977296	-
Tb427_000141700	Trypanosome variant surface glycoprotein C-terminal domain containing protein, putative	0	0	0	0	0	0	0	1	0	-1.91488	1.88044	0.294755	0.636446	0.196239	0	Chr11_3A_Tb427v10	978588	979010	-
Tb427_000141800:pseudogene	Trypanosomal VSG domain containing protein, putative	0	0	0	0	0	0	1	0	0	-1.91484	1.88135	0.294803	0.636446	0.196239	0	Chr11_3A_Tb427v10	981878	983086	-
Tb427_000141900:pseudogene	hypothetical protein	1	0	0	0	0	0	1	0	0	-1.82169	0.300038	0.864118	1	0	0	Chr11_3A_Tb427v10	983347	984315	-
Tb427_000142000	hypothetical protein	0	0	0	0	0	0	0	0	0	-2.0144	0	1	1	0	0	Chr11_3A_Tb427v10	986227	986670	-
Tb427_000142100:pseudogene	Reverse transcriptase (RNA-dependent DNA polymerase), putative	0	0	0	0	0	0	1	1	0	-1.82175	2.67032	0.138119	0.488521	0.311117	0	Chr11_3A_Tb427v10	988910	991613	+
Tb427_000142200:pseudogene	Trypanosomal VSG domain/Trypanosome variant surface glycoprotein C-terminal domain containing protein, putative	0	0	0	0	0	0	0	1	0	-1.91488	1.88044	0.294755	0.636446	0.196239	0	Chr11_3A_Tb427v10	992753	994525	-
Tb427_000142300:pseudogene	Trypanosomal VSG domain/Trypanosome variant surface glycoprotein C-terminal domain containing protein, putative	0	0	0	0	0	0	0	0	0	-2.0144	0	1	1	0	0	Chr11_3A_Tb427v10	996261	997685	-
Tb427_000142400:pseudogene	hypothetical protein, conserved	0	0	0	0	0	0	1	0	0	-1.91484	1.88135	0.294803	0.636446	0.196239	0	Chr11_3A_Tb427v10	999686	1000969	-
Tb427_000142500	hypothetical protein, conserved	0	0	0	0	0	0	0	0	0	-2.0144	0	1	1	0	0	Chr11_3A_Tb427v10	1003476	1004456	-
Tb427_000142600	Trypanosome variant surface glycoprotein (A-type), putative	0	0	0	0	0	0	0	1	0	-1.91488	1.88044	0.294755	0.636446	0.196239	0	Chr11_3A_Tb427v10	1007201	1008290	-
Tb427_000142700:pseudogene	Trypanosomal VSG domain containing protein, putative	0	0	0	0	0	0	0	0	0	-2.0144	0	1	1	0	0	Chr11_3A_Tb427v10	1009718	1011076	-
Tb427_000142800:pseudogene	hypothetical protein	0	0	0	0	1	0	0	0	0	-2.0144	0	1	1	0	0	Chr11_3A_Tb427v10	1011318	1012286	-
Tb427_000142900:pseudogene	hypothetical protein, conserved	0	0	0	0	0	0	0	0	0	-2.0144	0	1	1	0	0	Chr11_3A_Tb427v10	1016975	1017646	+
Tb427_000143000:pseudogene	hypothetical protein	0	0	0	0	0	0	0	0	0	-2.0144	0	1	1	0	0	Chr11_3A_Tb427v10	1017668	1018124	-
Tb427_000143100	Trypanosome variant surface glycoprotein (A-type), putative	0	0	0	0	0	0	0	0	0	-2.0144	0	1	1	0	0	Chr11_3A_Tb427v10	1023662	1024321	-
Tb427_000143200	Trypanosomal VSG domain/Trypanosome variant surface glycoprotein C-terminal domain containing protein, putative	0	0	0	0	0	0	0	0	0	-2.0144	0	1	1	0	0	Chr11_3A_Tb427v10	1028543	1030015	-
Tb427_000143300	hypothetical protein, conserved	0	0	0	0	0	0	1	1	0	-1.82175	2.67032	0.138119	0.488521	0.311117	0	Chr11_3A_Tb427v10	1031980	1033456	-
Tb427_000143400	Trypanosome variant surface glycoprotein (A-type), putative	0	0	0	0	0	0	0	0	0	-2.0144	0	1	1	0	0	Chr11_3A_Tb427v10	1036262	1036543	-
Tb427_000143500:pseudogene	Trypanosomal VSG domain/Trypanosome variant surface glycoprotein C-terminal domain containing protein, putative	0	0	0	0	0	0	0	0	0	-2.0144	0	1	1	0	0	Chr11_3A_Tb427v10	1045433	1047001	-
Tb427_000143600	hypothetical protein	0	0	0	0	0	0	0	0	0	-2.0144	0	1	1	0	0	Chr11_3A_Tb427v10	1047103	1047516	-
Tb427_000143700	Trypanosome variant surface glycoprotein (A-type), putative	0	0	0	0	0	0	0	0	0	-2.0144	0	1	1	0	0	Chr11_3A_Tb427v10	1050640	1050942	-
Tb427_000143800:pseudogene	hypothetical protein, conserved	0	1	0	0	0	0	0	0	0	-1.91487	-1.58049	0.39471	0.747235	-0.126543	0	Chr11_3A_Tb427v10	1053042	1054472	-
Tb427_000143900	hypothetical protein, conserved	0	0	0	0	0	0	0	0	0	-2.0144	0	1	1	0	0	Chr11_3A_Tb427v10	1057111	1057485	-
Tb427_000144000:pseudogene	Reverse transcriptase (RNA-dependent DNA polymerase), putative	0	0	0	0	0	0	0	0	1	-1.91485	1.88123	0.294797	0.636446	0.196239	0	Chr11_3A_Tb427v10	1058227	1060928	-
Tb427_000144100	Trypanosome variant surface glycoprotein (A-type), putative	0	0	0	0	0	0	0	0	0	-2.0144	0	1	1	0	0	Chr11_3A_Tb427v10	1063329	1064075	+
Tb427_000144200	hypothetical protein, conserved	0	0	0	0	0	0	0	0	0	-2.0144	0	1	1	0	0	Chr11_3A_Tb427v10	1066437	1067411	+
Tb427_000144300:pseudogene	hypothetical protein, conserved	0	0	0	0	0	0	0	0	0	-2.0144	0	1	1	0	0	Chr11_3A_Tb427v10	1069133	1069982	+
Tb427_000144400	Trypanosomal VSG domain/Trypanosome variant surface glycoprotein C-terminal domain containing protein, putative	0	1	0	0	0	2	1	3	5	-1.23673	3.07182	0.0119413	0.12869	0.890454	0	Chr11_3A_Tb427v10	1070314	1071669	+
Tb427_000144500	Adenylate and Guanylate cyclase catalytic domain containing protein, putative	431	450	484	487	182	121	506	462	450	5.85984	0.045857	0.565577	0.935325	0.0290373	0	Chr11_3B_Tb427v10	1346	5107	+
Tb427_000144700	unspecified product	2	4	2	3	2	8	3	2	4	-0.734309	0.136806	0.855563	1	0	0	Chr11_3B_Tb427v10	9679	9847	+
Tb427_000144800	unspecified product	6	10	21	8	22	44	11	13	19	0.851096	0.359023	0.389931	0.747235	0.126543	0	Chr11_3B_Tb427v10	10441	14786	+
Tb427_000144900	hypothetical protein, conserved	0	0	0	0	0	0	0	0	0	-2.0144	0	1	1	0	0	Chr11_3B_Tb427v10	10930	11379	+
Tb427_000145100:pseudogene	Trypanosome variant surface glycoprotein (A-type)/Trypanosome variant surface glycoprotein C-terminal domain containing protein, putative	1	1	2	1	0	1	3	2	3	-1.06677	1.03631	0.254798	0.636446	0.196239	0	Chr11_3B_Tb427v10	17721	19303	-
Tb427_000145200:pseudogene	hypothetical protein, conserved	0	0	0	0	0	0	0	2	0	-1.82179	2.66942	0.143792	0.488521	0.311117	0	Chr11_3B_Tb427v10	25232	25910	+
Tb427_000145300:pseudogene	hypothetical protein, conserved	0	0	0	0	0	0	0	0	0	-2.0144	0	1	1	0	0	Chr11_3B_Tb427v10	26548	27066	-
Tb427_000145400	Trypanosomal VSG domain containing protein, putative	0	0	0	0	0	0	0	1	0	-1.91488	1.88044	0.294755	0.636446	0.196239	0	Chr11_3B_Tb427v10	28317	29144	-
Tb427_000145500:pseudogene	Trypanosome variant surface glycoprotein (A-type), putative	0	1	0	0	0	0	1	1	1	-1.65181	1.59743	0.279989	0.636446	0.196239	0	Chr11_3B_Tb427v10	31208	32266	-
Tb427_000145600:pseudogene	hypothetical protein, conserved	1	1	0	0	0	0	1	2	2	-1.42938	1.53202	0.207246	0.615068	0.211077	0	Chr11_3B_Tb427v10	33559	34968	-
Tb427_000145700	Trypanosome variant surface glycoprotein (A-type), putative	0	0	0	0	0	0	1	1	2	-1.65179	3.55276	0.0358354	0.253273	0.596412	0	Chr11_3B_Tb427v10	36597	37805	-
Tb427_000145800:pseudogene	Trypanosome variant surface glycoprotein (A-type), putative	0	0	1	0	0	0	0	0	2	-1.73423	1.08996	0.500045	0.868047	0.061457	0	Chr11_3B_Tb427v10	39762	41141	-
Tb427_000145900:pseudogene	Trypanosome variant surface glycoprotein (A-type), putative	0	0	0	0	0	0	1	0	2	-1.73423	3.17868	0.0717806	0.360448	0.443157	0	Chr11_3B_Tb427v10	41863	43437	-
Tb427_000146000:pseudogene	Trypanosomal VSG domain/Trypanosome variant surface glycoprotein C-terminal domain containing protein, putative	0	0	0	0	0	0	0	2	0	-1.82179	2.66942	0.143792	0.488521	0.311117	0	Chr11_3B_Tb427v10	45005	46540	-
Tb427_000146100:pseudogene	hypothetical protein, conserved	0	0	0	0	0	0	3	1	0	-1.65178	3.55298	0.0395953	0.263847	0.578647	0	Chr11_3B_Tb427v10	46866	47758	-
Tb427_000146200:pseudogene	Trypanosomal VSG domain/Trypanosome variant surface glycoprotein C-terminal domain containing protein, putative	1	0	0	1	0	0	0	1	2	-1.57384	0.86163	0.525896	0.896079	0.0476539	0	Chr11_3B_Tb427v10	49434	50842	+
Tb427_000146300:pseudogene	hypothetical protein, conserved	0	0	0	0	0	0	1	1	2	-1.65179	3.55276	0.0358354	0.253273	0.596412	0	Chr11_3B_Tb427v10	52322	53713	+
Tb427_000146400	Endonuclease-reverse transcriptase, putative	1	0	0	1	0	0	0	0	0	-1.82179	-2.31618	0.228784	0.636446	-0.196239	0	Chr11_3B_Tb427v10	54473	55435	+
Tb427_000146500	Reverse transcriptase (RNA-dependent DNA polymerase), putative	0	0	0	0	0	0	1	0	0	-1.91484	1.88135	0.294803	0.636446	0.196239	0	Chr11_3B_Tb427v10	56041	56610	+
Tb427_000146600	hypothetical protein, conserved	0	0	0	0	0	0	0	0	2	-1.82172	2.67098	0.143858	0.488521	0.311117	0	Chr11_3B_Tb427v10	60034	60279	+
Tb427_000146700	hypothetical protein, conserved	0	0	0	0	0	0	2	1	0	-1.73426	3.17803	0.0717598	0.360448	0.443157	0	Chr11_3B_Tb427v10	60725	61198	+
Tb427_000146800:pseudogene	hypothetical protein, conserved	0	0	0	1	1	0	3	4	5	-1.06684	3.4737	0.00233685	0.0448877	1.34787	1	Chr11_3B_Tb427v10	63313	64700	+
Tb427_000146900:pseudogene	hypothetical protein, conserved	0	0	0	1	1	0	0	1	5	-1.42944	2.51713	0.0629844	0.350072	0.455843	0	Chr11_3B_Tb427v10	65551	66463	+
Tb427_000147000	Trypanosomal VSG domain/Trypanosome variant surface glycoprotein C-terminal domain containing protein, putative	0	0	0	0	0	0	0	1	0	-1.91488	1.88044	0.294755	0.636446	0.196239	0	Chr11_3B_Tb427v10	66904	68349	+
Tb427_000147100	hypothetical protein, conserved	0	0	0	0	0	0	0	0	2	-1.82172	2.67098	0.143858	0.488521	0.311117	0	Chr11_3B_Tb427v10	74582	75061	+
Tb427_000147200:pseudogene	hypothetical protein	0	0	1	1	0	0	0	1	1	-1.65188	0.354311	0.807426	1	0	0	Chr11_3B_Tb427v10	79719	80582	+
Tb427_000147300:pseudogene	Trypanosomal VSG domain/Trypanosome variant surface glycoprotein C-terminal domain containing protein, putative	1	0	0	1	0	0	1	0	1	-1.65183	0.354916	0.807246	1	0	0	Chr11_3B_Tb427v10	80851	82362	+
Tb427_000147400:pseudogene	hypothetical protein, conserved	0	0	0	0	0	0	0	0	0	-2.0144	0	1	1	0	0	Chr11_3B_Tb427v10	85672	86190	+
Tb427_000147500:pseudogene	hypothetical protein, conserved	0	0	0	0	0	0	0	0	0	-2.0144	0	1	1	0	0	Chr11_3B_Tb427v10	86828	87506	-
Tb427_000147600:pseudogene	hypothetical protein, conserved	0	0	0	1	0	0	0	3	0	-1.65195	1.59699	0.295843	0.637811	0.195308	0	Chr11_3B_Tb427v10	92507	93803	+
Tb427_000147700	hypothetical protein	0	0	0	0	0	0	0	0	0	-2.0144	0	1	1	0	0	Chr11_3B_Tb427v10	98092	99626	+
Tb427_000147800:pseudogene	hypothetical protein, conserved	0	0	0	0	0	0	0	0	0	-2.0144	0	1	1	0	0	Chr11_3B_Tb427v10	105065	106564	+
Tb427_000147900	hypothetical protein	0	0	0	0	0	0	0	0	0	-2.0144	0	1	1	0	0	Chr11_3B_Tb427v10	109688	110782	-
Tb427_000148000	Endonuclease-reverse transcriptase, putative	0	0	0	0	0	0	0	0	0	-2.0144	0	1	1	0	0	Chr11_3B_Tb427v10	111362	112477	+
Tb427_000148100	Reverse transcriptase (RNA-dependent DNA polymerase), putative	0	0	0	0	0	0	0	0	0	-2.0144	0	1	1	0	0	Chr11_3B_Tb427v10	112954	114318	+
Tb427_000148200:pseudogene	hypothetical protein, conserved	0	0	0	0	0	0	0	0	0	-2.0144	0	1	1	0	0	Chr11_3B_Tb427v10	120053	120976	-
Tb427_000148300	hypothetical protein	0	0	0	0	0	0	0	0	0	-2.0144	0	1	1	0	0	Chr11_3B_Tb427v10	123208	123807	+
Tb427_000148400	Trypanosome variant surface glycoprotein C-terminal domain containing protein, putative	0	0	0	0	0	0	0	0	1	-1.91485	1.88123	0.294797	0.636446	0.196239	0	Chr11_3B_Tb427v10	124848	126413	-
Tb427_000148500:pseudogene	hypothetical protein, conserved	0	0	0	0	0	0	0	0	0	-2.0144	0	1	1	0	0	Chr11_3B_Tb427v10	128533	130135	-
Tb427_000148600	Trypanosome variant surface glycoprotein (A-type), putative	0	0	0	0	0	0	0	0	0	-2.0144	0	1	1	0	0	Chr11_3B_Tb427v10	131812	133020	-
Tb427_000148700:pseudogene	Trypanosome variant surface glycoprotein (A-type), putative	0	0	0	0	0	0	1	0	0	-1.91484	1.88135	0.294803	0.636446	0.196239	0	Chr11_3B_Tb427v10	134961	136354	-
Tb427_000148800	hypothetical protein, conserved	0	0	0	1	0	0	6	0	0	-1.42937	2.51846	0.0728093	0.363793	0.439145	0	Chr11_3B_Tb427v10	141170	142798	-
Tb427_000148900:pseudogene	Trypanosomal VSG domain/Trypanosome variant surface glycoprotein C-terminal domain containing protein, putative	0	0	0	0	0	0	1	0	0	-1.91484	1.88135	0.294803	0.636446	0.196239	0	Chr11_3B_Tb427v10	143478	144913	-
Tb427_000149000:pseudogene	Trypanosome variant surface glycoprotein (A-type)/Trypanosome variant surface glycoprotein C-terminal domain containing protein, putative	0	0	0	0	0	0	0	0	0	-2.0144	0	1	1	0	0	Chr11_3B_Tb427v10	146024	147439	-
Tb427_000149100:pseudogene	Trypanosomal VSG domain containing protein, putative	0	0	0	0	0	0	0	0	0	-2.0144	0	1	1	0	0	Chr11_3B_Tb427v10	148716	150199	-
Tb427_000149200:pseudogene	Trypanosomal VSG domain containing protein, putative	0	0	0	0	0	0	0	0	0	-2.0144	0	1	1	0	0	Chr11_3B_Tb427v10	152614	154008	-
Tb427_000149300:pseudogene	hypothetical protein	0	0	0	0	0	0	1	0	1	-1.82171	2.67109	0.138154	0.488521	0.311117	0	Chr11_3B_Tb427v10	154280	155116	-
Tb427_000149400	Trypanosomal VSG domain containing protein, putative	0	0	0	0	0	0	0	0	0	-2.0144	0	1	1	0	0	Chr11_3B_Tb427v10	156513	157786	-
Tb427_000149500:pseudogene	hypothetical protein, conserved	0	0	0	0	0	0	0	0	1	-1.91485	1.88123	0.294797	0.636446	0.196239	0	Chr11_3B_Tb427v10	159849	160227	-
Tb427_000149600:pseudogene	Trypanosome variant surface glycoprotein C-terminal domain containing protein, putative	0	0	0	1	0	0	1	4	6	-1.12132	3.35175	0.00449772	0.0687536	1.1627	1	Chr11_3B_Tb427v10	162089	163612	-
Tb427_000149700	RNase H, putative	0	0	0	0	0	0	1	0	0	-1.91484	1.88135	0.294803	0.636446	0.196239	0	Chr11_3B_Tb427v10	166370	167809	-
Tb427_000149800	Reverse transcriptase (RNA-dependent DNA polymerase), putative	0	0	0	0	0	0	0	0	0	-2.0144	0	1	1	0	0	Chr11_3B_Tb427v10	168406	168897	-
Tb427_000149900	hypothetical protein, conserved	0	0	0	1	0	0	0	0	0	-1.91494	-1.57929	0.394608	0.747235	-0.126543	0	Chr11_3B_Tb427v10	169562	170161	-
Tb427_000150000:pseudogene	Trypanosome variant surface glycoprotein (A-type), putative	0	0	0	0	0	0	0	1	0	-1.91488	1.88044	0.294755	0.636446	0.196239	0	Chr11_3B_Tb427v10	173089	174516	-
Tb427_000150100:pseudogene	Trypanosomal VSG domain containing protein, putative	0	0	0	0	0	0	0	0	0	-2.0144	0	1	1	0	0	Chr11_3B_Tb427v10	176779	178278	-
Tb427_000150200:pseudogene	hypothetical protein, conserved	0	0	0	0	0	0	0	0	1	-1.91485	1.88123	0.294797	0.636446	0.196239	0	Chr11_3B_Tb427v10	178722	179638	-
Tb427_000150300:pseudogene	Trypanosome variant surface glycoprotein (A-type), putative	0	0	0	0	0	0	0	1	1	-1.82175	2.6702	0.138113	0.488521	0.311117	0	Chr11_3B_Tb427v10	180823	182277	-
Tb427_000150400	Endonuclease-reverse transcriptase, putative	0	0	0	0	0	0	0	0	0	-2.0144	0	1	1	0	0	Chr11_3B_Tb427v10	183140	183985	+
Tb427_000150500	Reverse transcriptase (RNA-dependent DNA polymerase), putative	0	0	0	0	0	0	0	0	0	-2.0144	0	1	1	0	0	Chr11_3B_Tb427v10	184618	185649	+
Tb427_000150600	RNase H, putative	2	6	2	1	0	0	5	2	2	-0.734163	0.135074	0.861145	1	0	0	Chr11_3B_Tb427v10	185707	188229	+
Tb427_000150700:pseudogene	Trypanosomal VSG domain/Trypanosome variant surface glycoprotein C-terminal domain containing protein, putative	0	0	0	0	0	0	0	0	3	-1.73424	3.17857	0.0786653	0.376856	0.423825	0	Chr11_3B_Tb427v10	190108	191556	-
Tb427_000150800	Trypanosomal VSG domain containing protein, putative	0	0	0	0	0	0	1	0	0	-1.91484	1.88135	0.294803	0.636446	0.196239	0	Chr11_3B_Tb427v10	191926	192429	-
Tb427_000150900:pseudogene	hypothetical protein	0	0	0	0	0	0	0	0	0	-2.0144	0	1	1	0	0	Chr11_3B_Tb427v10	192600	193567	-
Tb427_000151000	Trypanosomal VSG domain containing protein, putative	0	0	0	0	0	0	0	0	1	-1.91485	1.88123	0.294797	0.636446	0.196239	0	Chr11_3B_Tb427v10	195054	195743	-
Tb427_000151100:pseudogene	hypothetical protein	0	0	0	0	0	0	0	0	0	-2.0144	0	1	1	0	0	Chr11_3B_Tb427v10	196684	197545	-
Tb427_000151200:pseudogene	hypothetical protein, conserved	0	0	0	0	0	0	0	0	1	-1.91485	1.88123	0.294797	0.636446	0.196239	0	Chr11_3B_Tb427v10	198827	200322	-
Tb427_000151300:pseudogene	hypothetical protein, conserved	0	0	0	0	0	0	0	0	0	-2.0144	0	1	1	0	0	Chr11_3B_Tb427v10	202357	203850	-
Tb427_000151400:pseudogene	Trypanosome variant surface glycoprotein (A-type)/Trypanosome variant surface glycoprotein C-terminal domain containing protein, putative	0	0	0	0	0	0	1	1	0	-1.82175	2.67032	0.138119	0.488521	0.311117	0	Chr11_3B_Tb427v10	205162	206654	-
Tb427_000151500	hypothetical protein, conserved	0	0	0	0	0	0	0	1	0	-1.91488	1.88044	0.294755	0.636446	0.196239	0	Chr11_3B_Tb427v10	209229	210701	-
Tb427_000151600:pseudogene	hypothetical protein, conserved	0	0	0	0	0	0	0	0	1	-1.91485	1.88123	0.294797	0.636446	0.196239	0	Chr11_3B_Tb427v10	212029	213477	-
Tb427_000151700:pseudogene	Trypanosome variant surface glycoprotein (A-type), putative	0	0	0	0	0	0	0	0	0	-2.0144	0	1	1	0	0	Chr11_3B_Tb427v10	215735	217237	-
Tb427_000151800	Trypanosomal VSG domain containing protein, putative	0	0	2	0	0	0	1	0	0	-1.73422	-0.43624	0.791918	1	0	0	Chr11_3B_Tb427v10	218303	219625	-
Tb427_000151900	Endonuclease-reverse transcriptase, putative	0	0	0	0	0	0	0	0	1	-1.91485	1.88123	0.294797	0.636446	0.196239	0	Chr11_3B_Tb427v10	219860	221089	+
Tb427_000152000	Reverse transcriptase (RNA-dependent DNA polymerase)/RNase H, putative	0	0	0	0	0	0	0	0	0	-2.0144	0	1	1	0	0	Chr11_3B_Tb427v10	221122	223479	+
Tb427_000152100:pseudogene	hypothetical protein, conserved	0	0	0	0	0	0	0	0	0	-2.0144	0	1	1	0	0	Chr11_3B_Tb427v10	225310	226169	-
Tb427_000152200:pseudogene	Trypanosome variant surface glycoprotein (A-type)/Trypanosome variant surface glycoprotein C-terminal domain containing protein, putative	0	0	0	0	0	0	1	0	0	-1.91484	1.88135	0.294803	0.636446	0.196239	0	Chr11_3B_Tb427v10	227643	229222	+
Tb427_000152300	Trypanosome variant surface glycoprotein (A-type), putative	0	0	1	1	1	0	2	11	4	-0.777458	3.22361	0.000997867	0.0248645	1.60442	1	Chr11_3B_Tb427v10	231174	232694	+
Tb427_000152400:pseudogene	Trypanosomal VSG domain containing protein, putative	0	0	0	0	0	0	1	0	0	-1.91484	1.88135	0.294803	0.636446	0.196239	0	Chr11_3B_Tb427v10	235341	236904	+
Tb427_000152500:pseudogene	hypothetical protein, conserved	0	0	0	0	0	0	0	0	0	-2.0144	0	1	1	0	0	Chr11_3B_Tb427v10	241520	243016	+
Tb427_000152600:pseudogene	hypothetical protein	0	0	0	0	0	0	0	0	0	-2.0144	0	1	1	0	0	Chr11_3B_Tb427v10	245415	245869	+
Tb427_000152700:pseudogene	hypothetical protein	1	0	0	0	0	0	1	1	0	-1.73425	1.089	0.494151	0.86437	0.0633004	0	Chr11_3B_Tb427v10	246973	247631	+
Tb427_000152800:pseudogene	hypothetical protein	0	0	0	0	0	0	0	0	0	-2.0144	0	1	1	0	0	Chr11_3B_Tb427v10	247866	248487	+
Tb427_000152900	Trypanosome variant surface glycoprotein (A-type), putative	0	0	0	0	0	0	0	0	0	-2.0144	0	1	1	0	0	Chr11_3B_Tb427v10	251152	251652	+
Tb427_000153000:pseudogene	hypothetical protein, conserved	0	1	0	0	0	0	0	0	0	-1.91487	-1.58049	0.39471	0.747235	-0.126543	0	Chr11_3B_Tb427v10	253944	255863	+
Tb427_000153100:pseudogene	hypothetical protein, conserved	0	0	0	0	0	0	0	0	0	-2.0144	0	1	1	0	0	Chr11_3B_Tb427v10	259204	260700	-
Tb427_000153200	Reverse transcriptase (RNA-dependent DNA polymerase), putative	0	0	0	0	0	0	0	0	0	-2.0144	0	1	1	0	0	Chr11_3B_Tb427v10	270977	272086	+
Tb427_000153300:pseudogene	hypothetical protein, conserved	0	0	0	0	0	0	0	0	0	-2.0144	0	1	1	0	0	Chr11_3B_Tb427v10	278040	279464	+
Tb427_000153400:pseudogene	Trypanosomal VSG domain/Trypanosome variant surface glycoprotein C-terminal domain containing protein, putative	0	0	0	0	0	0	0	0	0	-2.0144	0	1	1	0	0	Chr11_3B_Tb427v10	282613	283633	+
Tb427_000153500:pseudogene	hypothetical protein	0	0	0	0	0	0	0	1	0	-1.91488	1.88044	0.294755	0.636446	0.196239	0	Chr11_3B_Tb427v10	284900	285868	+
Tb427_000153600:pseudogene	Trypanosomal VSG domain containing protein, putative	0	0	0	0	0	0	0	0	0	-2.0144	0	1	1	0	0	Chr11_3B_Tb427v10	286362	287834	+
Tb427_000153700:pseudogene	Trypanosomal VSG domain/Trypanosome variant surface glycoprotein C-terminal domain containing protein, putative	0	0	0	0	0	0	0	0	0	-2.0144	0	1	1	0	0	Chr11_3B_Tb427v10	289785	291455	+
Tb427_000153800	Trypanosome variant surface glycoprotein (A-type), putative	0	0	0	0	0	0	0	0	0	-2.0144	0	1	1	0	0	Chr11_3B_Tb427v10	294266	294535	+
Tb427_000153900:pseudogene	Trypanosomal VSG domain/Trypanosome variant surface glycoprotein C-terminal domain containing protein, putative	0	0	0	0	0	0	0	1	1	-1.82175	2.6702	0.138113	0.488521	0.311117	0	Chr11_3B_Tb427v10	296586	298121	+
Tb427_000154000:pseudogene	hypothetical protein, conserved	0	0	0	0	0	0	0	0	0	-2.0144	0	1	1	0	0	Chr11_3B_Tb427v10	300317	301720	+
Tb427_000154100	Reverse transcriptase (RNA-dependent DNA polymerase)/RNase H, putative	0	0	1	0	0	0	0	0	0	-1.91484	-1.58102	0.394759	0.747235	-0.126543	0	Chr11_3B_Tb427v10	303451	306054	-
Tb427_000154200	Endonuclease-reverse transcriptase, putative	0	1	0	0	0	0	0	0	0	-1.91487	-1.58049	0.39471	0.747235	-0.126543	0	Chr11_3B_Tb427v10	306574	307533	-
Tb427_000154300:pseudogene	Trypanosomal VSG domain containing protein, putative	0	0	0	0	0	0	0	0	0	-2.0144	0	1	1	0	0	Chr11_3B_Tb427v10	307613	308197	-
Tb427_000154400:pseudogene	hypothetical protein, conserved	0	0	0	0	0	0	0	0	0	-2.0144	0	1	1	0	0	Chr11_3B_Tb427v10	308619	309475	-
Tb427_000154500:pseudogene	Trypanosomal VSG domain containing protein, putative	0	0	0	0	0	0	0	0	0	-2.0144	0	1	1	0	0	Chr11_3B_Tb427v10	310901	312196	-
Tb427_000154600	Trypanosomal VSG domain containing protein, putative	0	0	0	0	0	0	0	0	0	-2.0144	0	1	1	0	0	Chr11_3B_Tb427v10	324222	325676	-
Tb427_000154700:pseudogene	hypothetical protein, conserved	0	0	0	0	0	0	0	0	0	-2.0144	0	1	1	0	0	Chr11_3B_Tb427v10	326051	326948	-
Tb427_000154800:pseudogene	Trypanosomal VSG domain containing protein, putative	0	0	0	0	0	0	0	0	0	-2.0144	0	1	1	0	0	Chr11_3B_Tb427v10	328760	330262	+
Tb427_000154900	hypothetical protein	0	0	0	0	0	0	0	0	0	-2.0144	0	1	1	0	0	Chr11_3B_Tb427v10	331946	332809	+
Tb427_000155000:pseudogene	hypothetical protein	0	0	0	0	0	0	0	0	0	-2.0144	0	1	1	0	0	Chr11_3B_Tb427v10	333548	333832	+
Tb427_000155100:pseudogene	Trypanosome variant surface glycoprotein (A-type), putative	0	0	0	0	0	0	0	0	0	-2.0144	0	1	1	0	0	Chr11_3B_Tb427v10	336123	337239	+
Tb427_000155200:pseudogene	Trypanosome variant surface glycoprotein (A-type), putative	0	0	0	0	0	0	1	1	0	-1.82175	2.67032	0.138119	0.488521	0.311117	0	Chr11_3B_Tb427v10	338759	340144	+
Tb427_000155300	Trypanosome variant surface glycoprotein (A-type), putative	0	0	0	0	0	0	0	0	0	-2.0144	0	1	1	0	0	Chr11_3B_Tb427v10	343765	344247	+
Tb427_000155400:pseudogene	hypothetical protein, conserved	0	0	0	0	0	0	0	0	1	-1.91485	1.88123	0.294797	0.636446	0.196239	0	Chr11_3B_Tb427v10	346883	348377	+
Tb427_000155500:pseudogene	hypothetical protein	0	0	1	0	2	1	0	0	0	-1.91484	-1.58102	0.394759	0.747235	-0.126543	0	Chr11_3B_Tb427v10	349397	350212	+
Tb427_000155600:pseudogene	Trypanosomal VSG domain containing protein, putative	0	0	0	0	0	0	0	0	0	-2.0144	0	1	1	0	0	Chr11_3B_Tb427v10	351450	352766	+
Tb427_000155700:pseudogene	Trypanosomal VSG domain containing protein, putative	0	0	0	0	0	0	1	1	2	-1.65179	3.55276	0.0358354	0.253273	0.596412	0	Chr11_3B_Tb427v10	354194	355735	+
Tb427_000155800:pseudogene	hypothetical protein, conserved	0	0	0	0	0	0	1	1	1	-1.73427	3.17792	0.0676642	0.360448	0.443157	0	Chr11_3B_Tb427v10	357090	357953	+
Tb427_000155900	Trypanosome variant surface glycoprotein C-terminal domain containing protein, putative	0	0	0	0	0	0	0	1	0	-1.91488	1.88044	0.294755	0.636446	0.196239	0	Chr11_3B_Tb427v10	358780	359835	+
Tb427_000156000:pseudogene	hypothetical protein, conserved	0	0	0	0	0	0	0	2	2	-1.65182	3.5519	0.0385862	0.262517	0.580842	0	Chr11_3B_Tb427v10	362404	363837	+
Tb427_000156100:pseudogene	hypothetical protein, conserved	0	0	0	0	0	0	0	0	0	-2.0144	0	1	1	0	0	Chr11_3B_Tb427v10	366260	367714	+
Tb427_000156200:pseudogene	Reverse transcriptase (RNA-dependent DNA polymerase), putative	0	0	1	0	0	0	0	0	2	-1.73423	1.08996	0.500045	0.868047	0.061457	0	Chr11_3B_Tb427v10	370475	373180	-
Tb427_000156300:pseudogene	Trypanosomal VSG domain/Trypanosome variant surface glycoprotein C-terminal domain containing protein, putative	0	0	0	0	0	0	0	0	0	-2.0144	0	1	1	0	0	Chr11_3B_Tb427v10	379076	380805	+
Tb427_000156400	Trypanosome variant surface glycoprotein (A-type)/Trypanosome variant surface glycoprotein C-terminal domain containing protein, putative	0	0	0	0	0	0	0	0	0	-2.0144	0	1	1	0	0	Chr11_3B_Tb427v10	382916	384331	+
Tb427_000156500:pseudogene	hypothetical protein, conserved	0	0	0	0	0	0	0	1	0	-1.91488	1.88044	0.294755	0.636446	0.196239	0	Chr11_3B_Tb427v10	386089	387575	+
Tb427_000156600	Trypanosomal VSG domain containing protein, putative	0	0	0	0	0	0	1	0	0	-1.91484	1.88135	0.294803	0.636446	0.196239	0	Chr11_3B_Tb427v10	388970	389893	+
Tb427_000156700	hypothetical protein	0	0	0	0	0	0	0	0	1	-1.91485	1.88123	0.294797	0.636446	0.196239	0	Chr11_3B_Tb427v10	391873	393339	+
Tb427_000156800:pseudogene	Trypanosomal VSG domain/Trypanosome variant surface glycoprotein C-terminal domain containing protein, putative	0	0	0	0	0	0	0	0	1	-1.91485	1.88123	0.294797	0.636446	0.196239	0	Chr11_3B_Tb427v10	399080	400578	+
Tb427_000156900:pseudogene	hypothetical protein, conserved	0	0	0	0	0	0	0	0	1	-1.91485	1.88123	0.294797	0.636446	0.196239	0	Chr11_3B_Tb427v10	401689	402616	+
Tb427_000157000:pseudogene	Trypanosomal VSG domain/Trypanosome variant surface glycoprotein C-terminal domain containing protein, putative	0	0	0	0	0	0	0	0	0	-2.0144	0	1	1	0	0	Chr11_3B_Tb427v10	403242	404767	+
Tb427_000157100:pseudogene	hypothetical protein, conserved	0	0	0	0	0	0	0	0	2	-1.82172	2.67098	0.143858	0.488521	0.311117	0	Chr11_3B_Tb427v10	405891	406606	-
Tb427_000157200	hypothetical protein, conserved	0	0	0	0	0	0	0	0	0	-2.0144	0	1	1	0	0	Chr11_3B_Tb427v10	407589	407945	-
Tb427_000157300:pseudogene	Trypanosome variant surface glycoprotein (A-type), putative	0	0	0	0	0	0	0	1	0	-1.91488	1.88044	0.294755	0.636446	0.196239	0	Chr11_3B_Tb427v10	410784	412162	-
Tb427_000157400	hypothetical protein	0	0	0	0	0	0	0	0	0	-2.0144	0	1	1	0	0	Chr11_3B_Tb427v10	413368	413874	-
Tb427_000157500:pseudogene	Trypanosomal VSG domain containing protein, putative	0	0	0	0	0	0	0	1	0	-1.91488	1.88044	0.294755	0.636446	0.196239	0	Chr11_3B_Tb427v10	416661	418008	-
Tb427_000157600	Trypanosomal VSG domain containing protein, putative	0	0	0	0	0	0	1	0	0	-1.91484	1.88135	0.294803	0.636446	0.196239	0	Chr11_3B_Tb427v10	419638	420485	-
Tb427_000157700	hypothetical protein	0	0	0	0	0	0	0	0	0	-2.0144	0	1	1	0	0	Chr11_3B_Tb427v10	420486	420803	-
Tb427_000157800:pseudogene	hypothetical protein	0	0	0	0	0	0	0	0	0	-2.0144	0	1	1	0	0	Chr11_3B_Tb427v10	421139	422081	-
Tb427_000157900:pseudogene	Trypanosome variant surface glycoprotein (A-type), putative	0	0	0	0	0	0	0	0	0	-2.0144	0	1	1	0	0	Chr11_3B_Tb427v10	423598	425178	+
Tb427_000158000	hypothetical protein, conserved	0	0	0	0	0	0	0	0	0	-2.0144	0	1	1	0	0	Chr11_3B_Tb427v10	427576	427971	+
Tb427_000158100:pseudogene	hypothetical protein, conserved	0	0	0	0	0	0	0	1	0	-1.91488	1.88044	0.294755	0.636446	0.196239	0	Chr11_3B_Tb427v10	428537	431356	+
Tb427_000158200:pseudogene	hypothetical protein, conserved	0	0	0	0	0	0	0	0	0	-2.0144	0	1	1	0	0	Chr11_3B_Tb427v10	435484	436926	+
Tb427_000158300:pseudogene	hypothetical protein, conserved	0	0	0	0	0	0	0	0	0	-2.0144	0	1	1	0	0	Chr11_3B_Tb427v10	439584	440963	+
Tb427_000158400:pseudogene	hypothetical protein	0	0	0	0	0	0	1	0	0	-1.91484	1.88135	0.294803	0.636446	0.196239	0	Chr11_3B_Tb427v10	442218	443145	+
Tb427_000158500:pseudogene	Trypanosomal VSG domain/Trypanosome variant surface glycoprotein C-terminal domain containing protein, putative	0	0	0	0	0	0	0	0	0	-2.0144	0	1	1	0	0	Chr11_3B_Tb427v10	443498	445006	+
Tb427_000158600	Trypanosomal VSG domain containing protein, putative	0	0	0	0	0	0	0	0	0	-2.0144	0	1	1	0	0	Chr11_3B_Tb427v10	446892	448265	+
Tb427_000158700	hypothetical protein, conserved	0	0	0	0	0	0	0	0	0	-2.0144	0	1	1	0	0	Chr11_3B_Tb427v10	449833	450126	+
Tb427_000158800	hypothetical protein, conserved	0	0	0	0	0	0	0	0	0	-2.0144	0	1	1	0	0	Chr11_3B_Tb427v10	450224	451330	+
Tb427_000158900	Trypanosome variant surface glycoprotein (A-type), putative	0	0	0	1	0	1	1	0	0	-1.82181	0.302059	0.86336	1	0	0	Chr11_3B_Tb427v10	452843	453427	+
Tb427_000159000:pseudogene	hypothetical protein, conserved	0	0	0	0	0	0	0	0	0	-2.0144	0	1	1	0	0	Chr11_3B_Tb427v10	453817	454635	-
Tb427_000159100:pseudogene	hypothetical protein, conserved	0	0	0	0	0	0	0	0	0	-2.0144	0	1	1	0	0	Chr11_3B_Tb427v10	459737	460810	-
Tb427_000159200	Trypanosomal VSG domain containing protein, putative	0	0	0	0	0	0	0	1	0	-1.91488	1.88044	0.294755	0.636446	0.196239	0	Chr11_3B_Tb427v10	462676	463575	-
Tb427_000159300	Trypanosomal VSG domain containing protein, putative	0	0	0	0	0	0	0	0	0	-2.0144	0	1	1	0	0	Chr11_3B_Tb427v10	463633	463995	-
Tb427_000159400	Trypanosome variant surface glycoprotein (A-type)/Trypanosome variant surface glycoprotein C-terminal domain containing protein, putative	0	0	0	0	0	0	0	0	0	-2.0144	0	1	1	0	0	Chr11_3B_Tb427v10	467321	468853	-
Tb427_000159500:pseudogene	Trypanosomal VSG domain/Trypanosome variant surface glycoprotein C-terminal domain containing protein, putative	0	0	0	0	0	0	0	0	0	-2.0144	0	1	1	0	0	Chr11_3B_Tb427v10	470919	472471	-
Tb427_000159600	Trypanosomal VSG domain containing protein, putative	0	0	0	0	0	0	1	0	0	-1.91484	1.88135	0.294803	0.636446	0.196239	0	Chr11_3B_Tb427v10	475309	475860	-
Tb427_000159700	Trypanosome variant surface glycoprotein (A-type), putative	0	0	0	0	0	0	0	1	0	-1.91488	1.88044	0.294755	0.636446	0.196239	0	Chr11_3B_Tb427v10	477404	478366	-
Tb427_000159800:pseudogene	Trypanosome variant surface glycoprotein (A-type)/Trypanosome variant surface glycoprotein C-terminal domain containing protein, putative	0	0	0	0	0	0	1	0	0	-1.91484	1.88135	0.294803	0.636446	0.196239	0	Chr11_3B_Tb427v10	480426	481818	-
Tb427_000159900:pseudogene	Trypanosome variant surface glycoprotein (A-type), putative	0	0	0	0	0	0	0	0	0	-2.0144	0	1	1	0	0	Chr11_3B_Tb427v10	485472	486634	-
Tb427_000160000	Endonuclease-reverse transcriptase, putative	0	0	0	0	0	0	0	0	0	-2.0144	0	1	1	0	0	Chr11_3B_Tb427v10	487562	487936	+
Tb427_000160100	hypothetical protein, conserved	0	0	0	0	0	0	0	0	0	-2.0144	0	1	1	0	0	Chr11_3B_Tb427v10	488672	488974	+
Tb427_000160200	Reverse transcriptase (RNA-dependent DNA polymerase), putative	0	0	0	0	0	0	0	0	0	-2.0144	0	1	1	0	0	Chr11_3B_Tb427v10	489081	489785	+
Tb427_000160300	Trypanosome variant surface glycoprotein (A-type), putative	0	0	0	0	0	0	0	0	0	-2.0144	0	1	1	0	0	Chr11_3B_Tb427v10	492425	493353	-
Tb427_000160400	Trypanosome variant surface glycoprotein (A-type)/Trypanosome variant surface glycoprotein C-terminal domain containing protein, putative	0	0	0	0	0	0	0	1	0	-1.91488	1.88044	0.294755	0.636446	0.196239	0	Chr11_3B_Tb427v10	496480	497703	-
Tb427_000160500:pseudogene	Trypanosome variant surface glycoprotein (A-type)/Trypanosome variant surface glycoprotein C-terminal domain containing protein, putative	0	0	0	0	0	0	0	0	0	-2.0144	0	1	1	0	0	Chr11_3B_Tb427v10	500209	501764	-
Tb427_000160600:pseudogene	hypothetical protein, conserved	0	0	0	1	0	0	0	0	0	-1.91494	-1.57929	0.394608	0.747235	-0.126543	0	Chr11_3B_Tb427v10	504762	505666	-
Tb427_000160700	unspecified product	14	8	26	12	20	41	9	11	21	1.02431	-0.121193	0.764385	1	0	0	Chr11_3B_Tb427v10	505962	507004	+
Tb427_000160900:pseudogene	Trypanosomal VSG domain containing protein, putative	0	0	0	0	0	0	0	0	0	-2.0144	0	1	1	0	0	Chr11_3B_Tb427v10	510103	511654	-
Tb427_000161000:pseudogene	hypothetical protein, conserved	0	0	0	0	0	0	1	0	0	-1.91484	1.88135	0.294803	0.636446	0.196239	0	Chr11_3B_Tb427v10	513238	514566	-
Tb427_000161100:pseudogene	hypothetical protein, conserved	0	0	0	0	0	0	1	0	0	-1.91484	1.88135	0.294803	0.636446	0.196239	0	Chr11_3B_Tb427v10	521529	523023	-
Tb427_000161200:pseudogene	Trypanosomal VSG domain containing protein, putative	0	0	0	0	0	0	0	0	1	-1.91485	1.88123	0.294797	0.636446	0.196239	0	Chr11_3B_Tb427v10	530260	531795	-
Tb427_000161300:pseudogene	Trypanosomal VSG domain containing protein, putative	0	0	0	0	0	0	0	0	0	-2.0144	0	1	1	0	0	Chr11_3B_Tb427v10	533541	534838	-
Tb427_000161400	Trypanosomal VSG domain containing protein, putative	0	0	0	0	0	0	1	0	0	-1.91484	1.88135	0.294803	0.636446	0.196239	0	Chr11_3B_Tb427v10	537107	538393	-
Tb427_000161500:pseudogene	hypothetical protein	0	0	0	0	0	1	0	0	1	-1.91485	1.88123	0.294797	0.636446	0.196239	0	Chr11_3B_Tb427v10	539142	540014	-
Tb427_000161600	hypothetical protein	0	0	0	0	0	0	0	2	0	-1.82179	2.66942	0.143792	0.488521	0.311117	0	Chr11_3B_Tb427v10	541717	542037	-
Tb427_000161700:pseudogene	Trypanosomal VSG domain/Trypanosome variant surface glycoprotein C-terminal domain containing protein, putative	0	0	0	0	0	0	0	0	0	-2.0144	0	1	1	0	0	Chr11_3B_Tb427v10	545117	546724	-
Tb427_000161800:pseudogene	Trypanosomal VSG domain containing protein, putative	0	0	0	0	0	0	0	0	0	-2.0144	0	1	1	0	0	Chr11_3B_Tb427v10	548535	549702	-
Tb427_000161900:pseudogene	hypothetical protein, conserved	0	0	0	0	0	0	0	0	0	-2.0144	0	1	1	0	0	Chr11_3B_Tb427v10	550444	551678	-
Tb427_000162000:pseudogene	Trypanosomal VSG domain/Trypanosome variant surface glycoprotein C-terminal domain containing protein, putative	0	0	0	0	0	0	0	0	0	-2.0144	0	1	1	0	0	Chr11_3B_Tb427v10	556816	558425	-
Tb427_000162100	Trypanosomal VSG domain containing protein, putative	0	0	0	0	0	0	0	0	0	-2.0144	0	1	1	0	0	Chr11_3B_Tb427v10	558623	559138	-
Tb427_000162200:pseudogene	hypothetical protein	0	0	0	0	0	0	0	0	0	-2.0144	0	1	1	0	0	Chr11_3B_Tb427v10	559459	560301	-
Tb427_000162300	unspecified product	0	0	0	0	0	0	0	0	0	-2.0144	0	1	1	0	0	Chr11_3B_Tb427v10	559515	559598	-
Tb427_000162400:pseudogene	Trypanosome variant surface glycoprotein (A-type), putative	0	0	0	0	0	0	0	1	0	-1.91488	1.88044	0.294755	0.636446	0.196239	0	Chr11_3B_Tb427v10	561055	562557	-
Tb427_000162500:pseudogene	hypothetical protein, conserved	0	0	0	0	0	0	0	0	0	-2.0144	0	1	1	0	0	Chr11_3B_Tb427v10	564440	565901	-
Tb427_000162600	hypothetical protein, conserved	2	2	0	0	1	1	1	2	4	-1.17777	1.14088	0.26237	0.636446	0.196239	0	Chr11_3B_Tb427v10	567392	568015	+
Tb427_000162700:pseudogene	Trypanosomal VSG domain containing protein, putative	0	0	0	0	0	0	0	0	0	-2.0144	0	1	1	0	0	Chr11_3B_Tb427v10	568181	569719	+
Tb427_000162800:pseudogene	hypothetical protein, conserved	0	0	0	0	0	0	0	0	0	-2.0144	0	1	1	0	0	Chr11_3B_Tb427v10	570969	571786	+
Tb427_000162900:pseudogene	Trypanosomal VSG domain containing protein, putative	0	0	0	0	0	0	0	0	0	-2.0144	0	1	1	0	0	Chr11_3B_Tb427v10	572068	573645	+
Tb427_000163000	Trypanosomal VSG domain/Trypanosome variant surface glycoprotein C-terminal domain containing protein, putative	0	0	0	0	0	0	0	0	0	-2.0144	0	1	1	0	0	Chr11_3B_Tb427v10	575200	576663	+
Tb427_000163100	Trypanosomal VSG domain containing protein, putative	0	0	0	0	0	0	0	0	0	-2.0144	0	1	1	0	0	Chr11_3B_Tb427v10	578475	579218	+
Tb427_000163200:pseudogene	hypothetical protein, conserved	0	0	0	0	0	0	0	0	0	-2.0144	0	1	1	0	0	Chr11_3B_Tb427v10	581616	582289	-
Tb427_000163300:pseudogene	hypothetical protein, conserved	0	0	0	1	0	0	0	0	0	-1.91494	-1.57929	0.394608	0.747235	-0.126543	0	Chr11_3B_Tb427v10	587279	588124	-
Tb427_000163400:pseudogene	Trypanosome variant surface glycoprotein (A-type)/Trypanosome variant surface glycoprotein C-terminal domain containing protein, putative	0	0	0	0	0	0	0	0	0	-2.0144	0	1	1	0	0	Chr11_3B_Tb427v10	589608	591114	-
Tb427_000163500:pseudogene	hypothetical protein, conserved	0	0	0	0	0	0	1	0	0	-1.91484	1.88135	0.294803	0.636446	0.196239	0	Chr11_3B_Tb427v10	592880	594259	-
Tb427_000163600:pseudogene	hypothetical protein, conserved	0	0	0	0	0	0	0	0	0	-2.0144	0	1	1	0	0	Chr11_3B_Tb427v10	596915	598357	-
Tb427_000163700	Reverse transcriptase (RNA-dependent DNA polymerase), putative	0	0	0	0	0	0	0	0	0	-2.0144	0	1	1	0	0	Chr11_3B_Tb427v10	604870	605577	-
Tb427_000163800:pseudogene	hypothetical protein, conserved	0	0	0	1	0	0	0	1	1	-1.73437	1.09091	0.493147	0.86437	0.0633004	0	Chr11_3B_Tb427v10	607909	609300	-
Tb427_000163900	Trypanosomal VSG domain/Trypanosome variant surface glycoprotein C-terminal domain containing protein, putative	0	0	0	0	0	0	0	1	0	-1.91488	1.88044	0.294755	0.636446	0.196239	0	Chr11_3B_Tb427v10	610783	612255	-
Tb427_000164000	hypothetical protein, conserved	0	0	0	0	0	0	0	0	0	-2.0144	0	1	1	0	0	Chr11_3B_Tb427v10	613008	613535	+
Tb427_000164100	Reverse transcriptase (RNA-dependent DNA polymerase)/RNase H, putative	1	0	1	0	0	0	2	0	0	-1.65172	0.353329	0.810802	1	0	0	Chr11_3B_Tb427v10	614270	617764	+
Tb427_000164200:pseudogene	hypothetical protein, conserved	0	0	0	0	0	0	0	0	0	-2.0144	0	1	1	0	0	Chr11_3B_Tb427v10	619829	620722	+
Tb427_000164300	Trypanosomal VSG domain/Trypanosome variant surface glycoprotein C-terminal domain containing protein, putative	0	0	0	0	0	0	0	0	0	-2.0144	0	1	1	0	0	Chr11_3B_Tb427v10	621000	622580	+
Tb427_000164400	hypothetical protein, conserved	0	0	0	0	0	0	0	0	0	-2.0144	0	1	1	0	0	Chr11_3B_Tb427v10	623678	625155	+
Tb427_000164500	Trypanosome variant surface glycoprotein (A-type), putative	0	0	0	0	0	0	0	0	0	-2.0144	0	1	1	0	0	Chr11_3B_Tb427v10	626169	626696	+
Tb427_000164600:pseudogene	hypothetical protein	0	0	0	0	0	0	0	0	0	-2.0144	0	1	1	0	0	Chr11_3B_Tb427v10	628387	629276	+
Tb427_000164700:pseudogene	Trypanosomal VSG domain/Trypanosome variant surface glycoprotein C-terminal domain containing protein, putative	0	0	0	0	0	0	0	0	0	-2.0144	0	1	1	0	0	Chr11_3B_Tb427v10	629592	631088	+
Tb427_000164800	Trypanosome variant surface glycoprotein (A-type)/Trypanosome variant surface glycoprotein C-terminal domain containing protein, putative	0	0	0	0	0	0	1	0	0	-1.91484	1.88135	0.294803	0.636446	0.196239	0	Chr11_3B_Tb427v10	633370	634902	+
Tb427_000164900:pseudogene	Trypanosome variant surface glycoprotein (A-type), putative	0	0	0	0	0	0	0	0	0	-2.0144	0	1	1	0	0	Chr11_3B_Tb427v10	636333	637780	+
Tb427_000165000:pseudogene	hypothetical protein, conserved	0	0	0	0	0	0	0	1	0	-1.91488	1.88044	0.294755	0.636446	0.196239	0	Chr11_3B_Tb427v10	639193	640083	+
Tb427_000165100	Trypanosomal VSG domain containing protein, putative	0	0	0	0	0	0	0	0	0	-2.0144	0	1	1	0	0	Chr11_3B_Tb427v10	640504	640887	+
Tb427_000165200	hypothetical protein	0	0	0	0	0	0	0	0	0	-2.0144	0	1	1	0	0	Chr11_3B_Tb427v10	644219	644653	+
Tb427_000165300	Trypanosomal VSG domain containing protein, putative	0	0	0	0	0	0	0	1	0	-1.91488	1.88044	0.294755	0.636446	0.196239	0	Chr11_3B_Tb427v10	647296	647565	+
Tb427_000165400	Trypanosomal VSG domain containing protein, putative	0	0	0	0	0	0	0	0	0	-2.0144	0	1	1	0	0	Chr11_3B_Tb427v10	650979	652055	+
Tb427_000165500:pseudogene	Trypanosomal VSG domain/Trypanosome variant surface glycoprotein C-terminal domain containing protein, putative	0	0	0	0	0	0	0	0	0	-2.0144	0	1	1	0	0	Chr11_3B_Tb427v10	654237	655630	+
Tb427_000165600:pseudogene	hypothetical protein, conserved	1	0	0	0	2	1	0	0	1	-1.8217	0.299921	0.864149	1	0	0	Chr11_3B_Tb427v10	656019	657516	-
Tb427_000165700:pseudogene	hypothetical protein, conserved	0	0	0	0	0	0	0	0	0	-2.0144	0	1	1	0	0	Chr11_3B_Tb427v10	662374	663897	-
Tb427_000165800:pseudogene	Trypanosomal VSG domain containing protein, putative	0	0	0	0	0	0	0	0	0	-2.0144	0	1	1	0	0	Chr11_3B_Tb427v10	666522	667750	-
Tb427_000165900	Endonuclease-reverse transcriptase/Reverse transcriptase (RNA-dependent DNA polymerase), putative	0	0	0	0	0	0	0	0	0	-2.0144	0	1	1	0	0	Chr11_3B_Tb427v10	672535	675129	-
Tb427_000166000:pseudogene	Trypanosomal VSG domain containing protein, putative	0	0	0	0	0	0	0	0	0	-2.0144	0	1	1	0	0	Chr11_3B_Tb427v10	675139	676301	-
Tb427_000166100:pseudogene	hypothetical protein, conserved	0	0	0	0	0	0	0	0	0	-2.0144	0	1	1	0	0	Chr11_3B_Tb427v10	677787	679286	-
Tb427_000166200	Trypanosome variant surface glycoprotein (A-type), putative	0	0	0	0	1	0	0	0	0	-2.0144	0	1	1	0	0	Chr11_3B_Tb427v10	682955	683563	-
Tb427_000166300	Trypanosomal VSG domain containing protein, putative	0	0	0	0	0	0	0	1	0	-1.91488	1.88044	0.294755	0.636446	0.196239	0	Chr11_3B_Tb427v10	684524	685981	-
Tb427_000166400	hypothetical protein	0	0	0	0	0	0	0	0	0	-2.0144	0	1	1	0	0	Chr11_3B_Tb427v10	687961	688557	-
Tb427_000166500	Endonuclease-reverse transcriptase, putative	0	0	0	0	0	0	0	0	0	-2.0144	0	1	1	0	0	Chr11_3B_Tb427v10	689017	689988	+
Tb427_000166600	hypothetical protein, conserved	0	0	0	0	0	0	0	0	0	-2.0144	0	1	1	0	0	Chr11_3B_Tb427v10	690497	690802	+
Tb427_000166700	Reverse transcriptase (RNA-dependent DNA polymerase)/RNase H, putative	0	0	0	2	2	0	2	1	0	-1.57395	0.863842	0.530609	0.900085	0.0457163	0	Chr11_3B_Tb427v10	691127	693082	+
Tb427_000166800	hypothetical protein, conserved	0	0	0	0	0	0	0	1	0	-1.91488	1.88044	0.294755	0.636446	0.196239	0	Chr11_3B_Tb427v10	695868	697382	+
Tb427_000166900	Trypanosome variant surface glycoprotein (A-type), putative	0	0	0	0	0	0	0	2	0	-1.82179	2.66942	0.143792	0.488521	0.311117	0	Chr11_3B_Tb427v10	699791	700936	+
Tb427_000167000	Trypanosome variant surface glycoprotein (A-type), putative	0	0	0	0	0	0	0	0	0	-2.0144	0	1	1	0	0	Chr11_3B_Tb427v10	703889	705034	+
Tb427_000167100:pseudogene	hypothetical protein, conserved	0	0	0	0	0	0	0	0	0	-2.0144	0	1	1	0	0	Chr11_3B_Tb427v10	708834	709699	+
Tb427_000167200:pseudogene	Trypanosomal VSG domain containing protein, putative	0	0	0	0	0	0	0	0	0	-2.0144	0	1	1	0	0	Chr11_3B_Tb427v10	710044	710931	+
Tb427_000167300:pseudogene	hypothetical protein, conserved	0	0	0	0	0	0	0	0	0	-2.0144	0	1	1	0	0	Chr11_3B_Tb427v10	714483	715981	+
Tb427_000167400:pseudogene	Trypanosomal VSG domain containing protein, putative	0	0	0	0	0	0	0	0	1	-1.91485	1.88123	0.294797	0.636446	0.196239	0	Chr11_3B_Tb427v10	719320	720536	+
Tb427_000167500	Trypanosome variant surface glycoprotein (A-type), putative	0	0	0	0	0	0	1	0	1	-1.82171	2.67109	0.138154	0.488521	0.311117	0	Chr11_3B_Tb427v10	721494	722876	+
Tb427_000167600	hypothetical protein	0	0	0	0	0	0	0	0	1	-1.91485	1.88123	0.294797	0.636446	0.196239	0	Chr11_3B_Tb427v10	725589	726161	+
Tb427_000167700	hypothetical protein	0	0	0	0	0	0	0	0	0	-2.0144	0	1	1	0	0	Chr11_3B_Tb427v10	729185	729751	+
Tb427_000167800	Endonuclease-reverse transcriptase, putative	0	0	0	0	0	0	0	0	0	-2.0144	0	1	1	0	0	Chr11_3B_Tb427v10	735558	736364	+
Tb427_000167900	Reverse transcriptase (RNA-dependent DNA polymerase), putative	0	0	0	0	0	0	0	0	0	-2.0144	0	1	1	0	0	Chr11_3B_Tb427v10	736824	738740	+
Tb427_000168000:pseudogene	Trypanosomal VSG domain containing protein, putative	0	0	0	0	0	0	0	0	0	-2.0144	0	1	1	0	0	Chr11_3B_Tb427v10	741765	743099	+
Tb427_000168100	Trypanosomal VSG domain/Trypanosome variant surface glycoprotein C-terminal domain containing protein, putative	0	0	0	0	0	0	0	0	0	-2.0144	0	1	1	0	0	Chr11_3B_Tb427v10	745654	746484	+
Tb427_000168200:pseudogene	Trypanosome variant surface glycoprotein (A-type), putative	0	0	0	0	0	0	0	1	0	-1.91488	1.88044	0.294755	0.636446	0.196239	0	Chr11_3B_Tb427v10	748023	749122	+
Tb427_000168300:pseudogene	hypothetical protein	0	0	0	0	0	0	1	0	0	-1.91484	1.88135	0.294803	0.636446	0.196239	0	Chr11_3B_Tb427v10	749584	750382	+
Tb427_000168400:pseudogene	Trypanosomal VSG domain containing protein, putative	0	0	0	0	0	0	0	2	0	-1.82179	2.66942	0.143792	0.488521	0.311117	0	Chr11_3B_Tb427v10	750554	751955	+
Tb427_000168500:pseudogene	Trypanosomal VSG domain containing protein, putative	0	1	0	0	0	0	0	0	0	-1.91487	-1.58049	0.39471	0.747235	-0.126543	0	Chr11_3B_Tb427v10	753046	754653	+
Tb427_000168600:pseudogene	Reverse transcriptase (RNA-dependent DNA polymerase), putative	0	0	3	0	0	0	1	1	0	-1.57375	-0.132802	0.924799	1	0	0	Chr11_3B_Tb427v10	759459	762161	-
Tb427_000168700	Trypanosome variant surface glycoprotein (A-type), putative	0	0	0	0	0	0	0	0	0	-2.0144	0	1	1	0	0	Chr11_3B_Tb427v10	766713	767924	+
Tb427_000168800	hypothetical protein, conserved	0	0	0	0	0	0	0	0	0	-2.0144	0	1	1	0	0	Chr11_3B_Tb427v10	769942	770607	+
Tb427_000168900	hypothetical protein, conserved	0	0	0	0	0	0	0	0	0	-2.0144	0	1	1	0	0	Chr11_3B_Tb427v10	770608	771486	+
Tb427_000169000:pseudogene	Trypanosome variant surface glycoprotein (A-type)/Trypanosome variant surface glycoprotein C-terminal domain containing protein, putative	0	0	0	0	0	0	0	0	0	-2.0144	0	1	1	0	0	Chr11_3B_Tb427v10	773226	774797	+
Tb427_000169100:pseudogene	hypothetical protein	0	0	0	0	0	0	0	0	0	-2.0144	0	1	1	0	0	Chr11_3B_Tb427v10	775962	776806	+
Tb427_000169200	Trypanosomal VSG domain/Trypanosome variant surface glycoprotein C-terminal domain containing protein, putative	0	0	0	0	0	0	0	0	0	-2.0144	0	1	1	0	0	Chr11_3B_Tb427v10	779495	781072	+
Tb427_000169300:pseudogene	hypothetical protein, conserved	0	0	0	0	0	0	0	0	0	-2.0144	0	1	1	0	0	Chr11_3B_Tb427v10	782962	783836	+
Tb427_000169400	Trypanosomal VSG domain containing protein, putative	0	0	0	0	0	0	0	0	0	-2.0144	0	1	1	0	0	Chr11_3B_Tb427v10	784335	785261	+
Tb427_000169500	Trypanosomal VSG domain/Trypanosome variant surface glycoprotein C-terminal domain containing protein, putative	0	0	0	0	0	0	1	0	0	-1.91484	1.88135	0.294803	0.636446	0.196239	0	Chr11_3B_Tb427v10	785538	786284	+
Tb427_000169600:pseudogene	hypothetical protein, conserved	0	0	1	0	0	0	6	1	1	-1.29803	2.91019	0.0217366	0.185643	0.731321	0	Chr11_3B_Tb427v10	787665	789118	+
Tb427_000169700:pseudogene	Trypanosome variant surface glycoprotein C-terminal domain containing protein, putative	0	0	0	0	0	0	0	0	0	-2.0144	0	1	1	0	0	Chr11_3B_Tb427v10	790152	790673	+
Tb427_000169800	Trypanosomal VSG domain/Trypanosome variant surface glycoprotein C-terminal domain containing protein, putative	0	0	0	0	0	0	0	0	0	-2.0144	0	1	1	0	0	Chr11_3B_Tb427v10	795531	796982	+
Tb427_000169900	Trypanosome variant surface glycoprotein (A-type), putative	0	0	0	0	0	0	0	0	0	-2.0144	0	1	1	0	0	Chr11_3B_Tb427v10	799502	800473	+
Tb427_000170000:pseudogene	hypothetical protein, conserved	0	0	0	0	0	0	0	1	0	-1.91488	1.88044	0.294755	0.636446	0.196239	0	Chr11_3B_Tb427v10	802154	803567	+
Tb427_000170100	hypothetical protein, conserved	0	0	0	0	0	0	0	1	0	-1.91488	1.88044	0.294755	0.636446	0.196239	0	Chr11_3B_Tb427v10	805318	806811	+
Tb427_000170200:pseudogene	Trypanosomal VSG domain containing protein, putative	0	0	0	0	0	0	0	0	0	-2.0144	0	1	1	0	0	Chr11_3B_Tb427v10	808017	809353	+
Tb427_000170300:pseudogene	Trypanosome variant surface glycoprotein (A-type), putative	0	0	0	0	0	0	0	0	2	-1.82172	2.67098	0.143858	0.488521	0.311117	0	Chr11_3B_Tb427v10	810830	812093	+
Tb427_000170400:pseudogene	Trypanosomal VSG domain/Trypanosome variant surface glycoprotein C-terminal domain containing protein, putative	0	0	0	0	0	0	1	0	0	-1.91484	1.88135	0.294803	0.636446	0.196239	0	Chr11_3B_Tb427v10	813871	815420	+
Tb427_000170500:pseudogene	hypothetical protein	0	0	0	0	0	0	1	0	0	-1.91484	1.88135	0.294803	0.636446	0.196239	0	Chr11_3B_Tb427v10	816668	817498	+
Tb427_000170600:pseudogene	Trypanosomal VSG domain containing protein, putative	0	0	1	0	0	0	0	0	0	-1.91484	-1.58102	0.394759	0.747235	-0.126543	0	Chr11_3B_Tb427v10	817726	819263	+
Tb427_000170700:pseudogene	hypothetical protein, conserved	0	0	0	0	0	0	0	0	0	-2.0144	0	1	1	0	0	Chr11_3B_Tb427v10	821231	822721	+
Tb427_000170800:pseudogene	hypothetical protein	0	0	0	0	0	0	0	0	0	-2.0144	0	1	1	0	0	Chr11_3B_Tb427v10	823915	824795	+
Tb427_000170900:pseudogene	Trypanosomal VSG domain containing protein, putative	0	0	0	0	0	0	0	0	0	-2.0144	0	1	1	0	0	Chr11_3B_Tb427v10	825346	825896	+
Tb427_000171000:pseudogene	Reverse transcriptase (RNA-dependent DNA polymerase), putative	0	2	1	3	0	0	0	1	0	-1.42967	-1.81096	0.191354	0.583056	-0.23429	0	Chr11_3B_Tb427v10	827130	829832	-
Tb427_000171100	hypothetical protein, conserved	0	0	0	0	0	0	0	0	0	-2.0144	0	1	1	0	0	Chr11_3B_Tb427v10	837024	838505	+
Tb427_000171200:pseudogene	hypothetical protein	0	0	0	0	0	0	0	0	0	-2.0144	0	1	1	0	0	Chr11_3B_Tb427v10	839684	840553	+
Tb427_000171300	Trypanosomal VSG domain/Trypanosome variant surface glycoprotein C-terminal domain containing protein, putative	0	0	0	0	0	0	0	0	0	-2.0144	0	1	1	0	0	Chr11_3B_Tb427v10	840880	842406	+
Tb427_000171400:pseudogene	hypothetical protein, conserved	0	0	0	0	0	0	0	0	0	-2.0144	0	1	1	0	0	Chr11_3B_Tb427v10	844383	845686	+
Tb427_000171500	Trypanosome variant surface glycoprotein (A-type)/Trypanosome variant surface glycoprotein C-terminal domain containing protein, putative	0	0	0	0	0	0	0	0	0	-2.0144	0	1	1	0	0	Chr11_3B_Tb427v10	848066	849694	+
Tb427_000171600:pseudogene	hypothetical protein	0	0	0	0	0	0	0	0	0	-2.0144	0	1	1	0	0	Chr11_3B_Tb427v10	850940	851812	+
Tb427_000171700:pseudogene	Trypanosomal VSG domain containing protein, putative	0	0	0	0	0	0	0	0	0	-2.0144	0	1	1	0	0	Chr11_3B_Tb427v10	852354	853878	+
Tb427_000171800:pseudogene	Reverse transcriptase (RNA-dependent DNA polymerase), putative	0	0	0	0	0	0	0	1	0	-1.91488	1.88044	0.294755	0.636446	0.196239	0	Chr11_3B_Tb427v10	856567	859269	-
Tb427_000171900	hypothetical protein, conserved	0	0	0	0	0	0	0	0	0	-2.0144	0	1	1	0	0	Chr11_3B_Tb427v10	863177	864676	+
Tb427_000172000:pseudogene	hypothetical protein, conserved	0	0	0	0	0	0	2	0	0	-1.82171	2.67121	0.143868	0.488521	0.311117	0	Chr11_3B_Tb427v10	865900	866778	+
Tb427_000172100:pseudogene	Trypanosomal VSG domain containing protein, putative	0	0	0	0	0	0	0	0	0	-2.0144	0	1	1	0	0	Chr11_3B_Tb427v10	867207	868577	+
Tb427_000172200:pseudogene	hypothetical protein, conserved	0	0	0	0	0	0	0	0	0	-2.0144	0	1	1	0	0	Chr11_3B_Tb427v10	870033	870998	+
Tb427_000172300	Trypanosome variant surface glycoprotein C-terminal domain containing protein, putative	0	0	0	0	0	0	0	0	0	-2.0144	0	1	1	0	0	Chr11_3B_Tb427v10	871867	872735	+
Tb427_000172400	hypothetical protein	0	0	0	0	0	0	0	0	0	-2.0144	0	1	1	0	0	Chr11_3B_Tb427v10	874526	874686	+
Tb427_000172500	Trypanosome variant surface glycoprotein (A-type), putative	0	0	0	0	0	0	0	0	0	-2.0144	0	1	1	0	0	Chr11_3B_Tb427v10	874900	875487	+
Tb427_000172600:pseudogene	hypothetical protein, conserved	0	0	0	0	0	0	1	0	0	-1.91484	1.88135	0.294803	0.636446	0.196239	0	Chr11_3B_Tb427v10	877523	878102	-
Tb427_000172700:pseudogene	hypothetical protein	0	0	0	0	0	0	0	0	1	-1.91485	1.88123	0.294797	0.636446	0.196239	0	Chr11_3B_Tb427v10	882141	883099	+
Tb427_000172800:pseudogene	Trypanosomal VSG domain/Trypanosome variant surface glycoprotein C-terminal domain containing protein, putative	0	0	0	0	0	0	0	0	0	-2.0144	0	1	1	0	0	Chr11_3B_Tb427v10	883561	885077	+
Tb427_000172900	Reverse transcriptase (RNA-dependent DNA polymerase)/RNase H, putative	1	2	2	2	1	1	1	3	2	-1.06693	0.195034	0.829632	1	0	0	Chr11_3B_Tb427v10	886758	890252	-
Tb427_000173000	Endonuclease-reverse transcriptase, putative	0	1	0	0	0	0	0	0	0	-1.91487	-1.58049	0.39471	0.747235	-0.126543	0	Chr11_3B_Tb427v10	890460	891731	-
Tb427_000173100	Reverse transcriptase (RNA-dependent DNA polymerase)/RNase H, putative	0	0	0	1	0	0	0	1	0	-1.82185	0.301147	0.863605	1	0	0	Chr11_3B_Tb427v10	892025	895519	-
Tb427_000173200	Endonuclease-reverse transcriptase, putative	0	0	0	0	0	0	0	2	0	-1.82179	2.66942	0.143792	0.488521	0.311117	0	Chr11_3B_Tb427v10	895727	896629	-
Tb427_000173300	hypothetical protein	0	0	1	0	0	1	0	1	1	-1.73427	1.08918	0.494019	0.86437	0.0633004	0	Chr11_3B_Tb427v10	898504	899125	-
Tb427_000173400	unspecified product	0	1	4	1	0	6	2	3	4	-0.963691	0.957424	0.277951	0.636446	0.196239	0	Chr11_3B_Tb427v10	898963	900821	-
Tb427_000173500	hypothetical protein, conserved	0	0	0	0	0	0	0	0	0	-2.0144	0	1	1	0	0	Chr11_3B_Tb427v10	900439	901019	-
Tb427_000173600	Trypanosome variant surface glycoprotein (A-type), putative	7855	7860	4926	7062	8135	9509	11323	12603	17375	10.2564	1.00721	0.00640757	0.086317	1.0639	1	Chr11_5A_Tb427v10	8086	9480	-
Tb427_000173700	ESAG protein, putative	29	71	72	27	53	87	78	91	117	3.14312	0.94806	0.0538265	0.318348	0.497098	0	Chr11_5A_Tb427v10	14426	15403	-
Tb427_000173800	hypothetical protein, conserved	103	116	141	138	48	15	151	117	101	3.96109	1.80709e-05	0.999909	1	0	0	Chr11_5A_Tb427v10	21644	22450	-
Tb427_000173900	hypothetical protein, conserved	409	538	487	556	238	172	717	630	432	6.06284	0.270979	0.218824	0.633413	0.198313	0	Chr11_5A_Tb427v10	28409	29188	-
Tb427_000174000	ESAG protein, putative	168	262	227	225	237	255	262	292	267	4.92376	0.32775	0.00433151	0.0669452	1.17428	0	Chr11_5B_Tb427v10	3718	4704	-
Tb427_000174100:pseudogene	hypothetical protein	44	91	72	85	29	16	90	84	66	3.26992	0.151568	0.443282	0.809351	0.0918633	0	Chr11_5B_Tb427v10	6881	7767	-
Tb427_000174200:pseudogene	hypothetical protein, conserved	242	297	340	304	164	99	315	291	208	5.15164	-0.10879	0.429295	0.791102	-0.101768	0	Chr11_5B_Tb427v10	10257	11129	-
Tb427_000174300:pseudogene	Adenylate and Guanylate cyclase catalytic domain containing protein, putative	116	102	117	116	63	60	118	106	111	3.82269	0.00124405	0.993487	1	0	0	Chr11_5B_Tb427v10	13418	14415	-
Tb427_000174400:pseudogene	Trypanosomal VSG domain containing protein, putative	215	194	204	240	132	90	295	267	256	4.8973	0.371141	0.00083493	0.0219613	1.65834	0	Chr1_3A_Tb427v10	224	1270	+
Tb427_000174500:pseudogene	hypothetical protein, conserved	64	57	64	56	26	8	78	68	51	2.99922	0.137132	0.507247	0.876069	0.0574618	0	Chr1_3A_Tb427v10	2320	3101	+
Tb427_000174600:pseudogene	ESAG protein, putative	132	170	140	142	139	101	179	175	180	4.32358	0.301349	0.0234012	0.194368	0.711376	0	Chr1_3A_Tb427v10	3633	4591	+
Tb427_000174700	Trypanosomal VSG domain containing protein, putative	357	487	469	409	380	362	514	625	601	5.94241	0.444223	5.70975e-05	0.0035987	2.44385	0	Chr1_3A_Tb427v10	5030	6389	+
Tb427_000174800	hypothetical protein, conserved	948	1235	1139	1093	1138	945	1154	1232	1174	7.1423	0.119782	0.0890206	0.406257	0.391199	0	Chr1_3A_Tb427v10	6568	7680	+
Tb427_000174900	ESAG protein, putative	268	294	360	301	261	276	288	332	342	5.28156	0.082946	0.396518	0.749772	0.125071	0	Chr1_3A_Tb427v10	7811	8794	+
Tb427_000175000	hypothetical protein, conserved	69	74	72	76	32	17	71	67	63	3.1612	-0.102721	0.589328	0.960674	-0.0174238	0	Chr1_3A_Tb427v10	12706	12801	+
Tb427_000175100	hypothetical protein, conserved	140	141	148	179	141	62	172	185	164	4.33622	0.209248	0.108388	0.454948	0.342038	0	Chr1_3A_Tb427v10	12957	13241	+
Tb427_000175200:pseudogene	hypothetical protein, conserved	563	602	617	662	452	263	588	650	594	6.24443	0.0150653	0.828447	1	0	0	Chr1_3A_Tb427v10	14186	15580	+
Tb427_000175300	hypothetical protein, conserved	54	40	78	63	67	56	58	70	87	3.03679	0.300765	0.160235	0.523481	0.281099	0	Chr1_3A_Tb427v10	15678	15821	+
Tb427_000175400	ESAG protein, putative	458	694	727	546	626	551	660	701	754	6.33253	0.232173	0.260522	0.636446	0.196239	0	Chr1_3A_Tb427v10	19083	20060	+
Tb427_000175500:pseudogene	hypothetical protein, conserved	2	3	1	2	0	1	1	4	3	-0.914917	0.407814	0.624246	0.995456	0.00197784	0	Chr1_3A_Tb427v10	20374	20704	-
Tb427_000175600	hypothetical protein, conserved	1	1	5	2	0	0	6	1	1	-0.86742	0.248761	0.767949	1	0	0	Chr1_3A_Tb427v10	20833	21372	+
Tb427_000175700	Endonuclease-reverse transcriptase/Reverse transcriptase (RNA-dependent DNA polymerase), putative	3	4	14	7	1	1	10	17	4	0.368005	0.565596	0.273198	0.636446	0.196239	0	Chr1_3A_Tb427v10	21414	23900	+
Tb427_000175800	RNase H, putative	12	12	10	6	3	2	14	6	10	0.571121	0.0134934	0.976009	1	0	0	Chr1_3A_Tb427v10	23985	25499	+
Tb427_000175900:pseudogene	Trypanosomal VSG domain containing protein, putative	2	3	3	0	1	2	4	2	2	-0.914639	0.406488	0.63164	1	0	0	Chr1_3A_Tb427v10	27471	28832	-
Tb427_000176000:pseudogene	hypothetical protein, conserved	0	0	0	0	0	0	0	2	1	-1.73431	3.17705	0.0717276	0.360448	0.443157	0	Chr1_3A_Tb427v10	29283	30269	-
Tb427_000176100	hypothetical protein, conserved	0	0	0	0	0	0	4	0	1	-1.57371	3.85115	0.0232694	0.193646	0.712992	0	Chr1_3A_Tb427v10	33810	34499	-
Tb427_000176200:pseudogene	hypothetical protein	0	1	0	1	0	0	2	3	1	-1.36239	1.77984	0.129361	0.488521	0.311117	0	Chr1_3A_Tb427v10	35551	37090	-
Tb427_000176300	Trypanosome variant surface glycoprotein (A-type), putative	0	0	0	0	0	0	0	0	1	-1.91485	1.88123	0.294797	0.636446	0.196239	0	Chr1_3A_Tb427v10	50164	51555	-
Tb427_000176400	hypothetical protein	0	0	0	0	0	0	0	1	0	-1.91488	1.88044	0.294755	0.636446	0.196239	0	Chr1_3A_Tb427v10	54463	55314	-
Tb427_000176500	hypothetical protein	0	0	0	0	0	0	1	0	0	-1.91484	1.88135	0.294803	0.636446	0.196239	0	Chr1_3A_Tb427v10	55351	55620	-
Tb427_000176600	Trypanosome variant surface glycoprotein (A-type), putative	0	0	0	0	0	0	1	0	1	-1.82171	2.67109	0.138154	0.488521	0.311117	0	Chr1_3A_Tb427v10	58040	59359	-
Tb427_000176700:pseudogene	hypothetical protein, conserved	0	0	0	0	0	0	2	0	0	-1.82171	2.67121	0.143868	0.488521	0.311117	0	Chr1_3A_Tb427v10	59668	60086	-
Tb427_000176800:pseudogene	Trypanosome variant surface glycoprotein C-terminal domain containing protein, putative	0	0	1	0	0	0	1	0	0	-1.82171	0.300331	0.864008	1	0	0	Chr1_3A_Tb427v10	61147	62616	-
Tb427_000176900:pseudogene	hypothetical protein, conserved	0	0	0	0	0	0	0	0	0	-2.0144	0	1	1	0	0	Chr1_3A_Tb427v10	63990	65250	-
Tb427_000177000:pseudogene	Trypanosomal VSG domain/Trypanosome variant surface glycoprotein C-terminal domain containing protein, putative	0	0	0	1	0	0	1	0	1	-1.73433	1.0918	0.493005	0.86437	0.0633004	0	Chr1_3A_Tb427v10	66987	68546	-
Tb427_000177100:pseudogene	hypothetical protein	0	0	0	0	0	0	0	0	0	-2.0144	0	1	1	0	0	Chr1_3A_Tb427v10	68720	69576	-
Tb427_000177200:pseudogene	hypothetical protein, conserved	0	0	0	0	0	0	0	0	0	-2.0144	0	1	1	0	0	Chr1_3A_Tb427v10	69939	70804	-
Tb427_000177300:pseudogene	hypothetical protein, conserved	0	0	0	0	0	0	0	0	0	-2.0144	0	1	1	0	0	Chr1_3A_Tb427v10	72388	73736	-
Tb427_000177400	Trypanosomal VSG domain containing protein, putative	0	0	0	0	0	0	0	0	0	-2.0144	0	1	1	0	0	Chr1_3A_Tb427v10	74689	75063	-
Tb427_000177500:pseudogene	hypothetical protein	0	0	0	0	0	0	0	0	0	-2.0144	0	1	1	0	0	Chr1_3A_Tb427v10	76057	77012	-
Tb427_000177600	Trypanosomal VSG domain/Trypanosome variant surface glycoprotein C-terminal domain containing protein, putative	0	0	0	0	0	0	0	0	0	-2.0144	0	1	1	0	0	Chr1_3A_Tb427v10	78236	79810	-
Tb427_000177700:pseudogene	Trypanosomal VSG domain containing protein, putative	0	0	0	0	0	0	1	1	0	-1.82175	2.67032	0.138119	0.488521	0.311117	0	Chr1_3A_Tb427v10	82053	83309	-
Tb427_000177800:pseudogene	hypothetical protein	1	0	0	0	0	0	1	0	0	-1.82169	0.300038	0.864118	1	0	0	Chr1_3A_Tb427v10	83769	84609	-
Tb427_000177900:pseudogene	hypothetical protein, conserved	0	0	0	0	0	0	0	0	0	-2.0144	0	1	1	0	0	Chr1_3A_Tb427v10	84963	85828	-
Tb427_000178000	hypothetical protein, conserved	0	0	0	0	0	0	1	0	0	-1.91484	1.88135	0.294803	0.636446	0.196239	0	Chr1_3A_Tb427v10	87817	89286	-
Tb427_000178100:pseudogene	hypothetical protein	0	0	0	0	0	0	1	0	0	-1.91484	1.88135	0.294803	0.636446	0.196239	0	Chr1_3A_Tb427v10	89494	90474	-
Tb427_000178200:pseudogene	Trypanosomal VSG domain containing protein, putative	0	0	0	0	0	0	0	0	0	-2.0144	0	1	1	0	0	Chr1_3A_Tb427v10	91427	92871	-
Tb427_000178300:pseudogene	Trypanosomal VSG domain/Trypanosome variant surface glycoprotein C-terminal domain containing protein, putative	0	0	0	0	0	0	0	3	0	-1.73434	3.17628	0.0785181	0.376856	0.423825	0	Chr1_3A_Tb427v10	95889	97358	-
Tb427_000178400:pseudogene	hypothetical protein	1	0	0	0	0	0	0	0	0	-1.91483	-1.58131	0.394787	0.747235	-0.126543	0	Chr1_3A_Tb427v10	98010	98902	-
Tb427_000178500:pseudogene	Trypanosomal VSG domain containing protein, putative	0	0	0	0	0	0	1	0	1	-1.82171	2.67109	0.138154	0.488521	0.311117	0	Chr1_3A_Tb427v10	103450	104798	-
Tb427_000178600:pseudogene	Trypanosomal VSG domain containing protein, putative	0	0	0	0	0	0	1	1	0	-1.82175	2.67032	0.138119	0.488521	0.311117	0	Chr1_3A_Tb427v10	106516	107996	-
Tb427_000178700:pseudogene	Trypanosomal VSG domain/Trypanosome variant surface glycoprotein C-terminal domain containing protein, putative	0	0	0	0	0	0	0	0	0	-2.0144	0	1	1	0	0	Chr1_3A_Tb427v10	109136	110597	-
Tb427_000178800:pseudogene	hypothetical protein, conserved	0	0	0	0	0	0	0	0	1	-1.91485	1.88123	0.294797	0.636446	0.196239	0	Chr1_3A_Tb427v10	110654	111799	-
Tb427_000178900	hypothetical protein, conserved	1	0	0	0	0	0	0	0	0	-1.91483	-1.58131	0.394787	0.747235	-0.126543	0	Chr1_3A_Tb427v10	114089	114442	-
Tb427_000179000:pseudogene	Trypanosomal VSG domain containing protein, putative	0	0	0	0	0	0	0	0	0	-2.0144	0	1	1	0	0	Chr1_3A_Tb427v10	116687	118029	-
Tb427_000179100	hypothetical protein, conserved	0	0	0	0	0	0	0	0	0	-2.0144	0	1	1	0	0	Chr1_3A_Tb427v10	118902	120425	-
Tb427_000179200	Reverse transcriptase (RNA-dependent DNA polymerase), putative	2	0	0	1	0	0	0	1	0	-1.65184	-0.921574	0.55335	0.923735	-0.0344527	0	Chr1_3A_Tb427v10	120439	122928	-
Tb427_000179300	Trypanosome variant surface glycoprotein (A-type), putative	0	0	0	0	0	0	0	0	0	-2.0144	0	1	1	0	0	Chr1_3A_Tb427v10	127142	127789	-
Tb427_000179400	Trypanosomal VSG domain containing protein, putative	0	0	0	0	0	0	0	1	0	-1.91488	1.88044	0.294755	0.636446	0.196239	0	Chr1_3A_Tb427v10	129070	130503	-
Tb427_000179500	Trypanosome variant surface glycoprotein (A-type), putative	0	0	0	0	0	0	0	0	0	-2.0144	0	1	1	0	0	Chr1_3A_Tb427v10	131801	132913	-
Tb427_000179600:pseudogene	Trypanosome variant surface glycoprotein C-terminal domain containing protein, putative	0	0	0	0	0	0	0	0	0	-2.0144	0	1	1	0	0	Chr1_3A_Tb427v10	135137	136526	-
Tb427_000179700:pseudogene	Trypanosomal VSG domain/Trypanosome variant surface glycoprotein C-terminal domain containing protein, putative	0	0	0	0	0	0	3	2	4	-1.29808	4.65317	0.00195705	0.0402273	1.39548	1	Chr1_3A_Tb427v10	138812	140343	-
Tb427_000179800:pseudogene	Trypanosome variant surface glycoprotein C-terminal domain containing protein, putative	0	0	0	0	0	0	1	0	0	-1.91484	1.88135	0.294803	0.636446	0.196239	0	Chr1_3A_Tb427v10	142203	142786	-
Tb427_000179900	Trypanosomal VSG domain/Trypanosome variant surface glycoprotein C-terminal domain containing protein, putative	0	0	0	0	0	0	1	0	0	-1.91484	1.88135	0.294803	0.636446	0.196239	0	Chr1_3A_Tb427v10	143445	145058	-
Tb427_000180000:pseudogene	hypothetical protein	0	0	0	0	0	0	0	1	0	-1.91488	1.88044	0.294755	0.636446	0.196239	0	Chr1_3A_Tb427v10	145735	146576	-
Tb427_000180100:pseudogene	Trypanosome variant surface glycoprotein (A-type), putative	0	0	0	0	0	0	0	0	0	-2.0144	0	1	1	0	0	Chr1_3A_Tb427v10	151409	152800	-
Tb427_000180200:pseudogene	Trypanosomal VSG domain/Trypanosome variant surface glycoprotein C-terminal domain containing protein, putative	0	0	0	0	0	0	0	1	0	-1.91488	1.88044	0.294755	0.636446	0.196239	0	Chr1_3A_Tb427v10	154062	155342	-
Tb427_000180300	Trypanosome variant surface glycoprotein (A-type), putative	0	0	0	1	0	0	0	0	0	-1.91494	-1.57929	0.394608	0.747235	-0.126543	0	Chr1_3A_Tb427v10	157614	158912	-
Tb427_000180400:pseudogene	Trypanosomal VSG domain containing protein, putative	0	0	0	0	0	0	0	0	0	-2.0144	0	1	1	0	0	Chr1_3A_Tb427v10	160025	161485	-
Tb427_000180500:pseudogene	Trypanosomal VSG domain containing protein, putative	0	0	0	0	0	0	0	0	0	-2.0144	0	1	1	0	0	Chr1_3A_Tb427v10	163564	165003	-
Tb427_000180600:pseudogene	hypothetical protein, conserved	0	0	0	0	0	0	0	0	0	-2.0144	0	1	1	0	0	Chr1_3A_Tb427v10	167964	168816	-
Tb427_000180700:pseudogene	Trypanosomal VSG domain/Trypanosome variant surface glycoprotein C-terminal domain containing protein, putative	0	0	0	0	0	0	0	0	0	-2.0144	0	1	1	0	0	Chr1_3A_Tb427v10	170025	171576	-
Tb427_000180800	hypothetical protein, conserved	0	0	0	0	0	0	0	0	0	-2.0144	0	1	1	0	0	Chr1_3A_Tb427v10	174208	174843	-
Tb427_000180900:pseudogene	hypothetical protein, conserved	0	0	0	0	0	0	0	0	0	-2.0144	0	1	1	0	0	Chr1_3A_Tb427v10	176994	178292	-
Tb427_000181000:pseudogene	hypothetical protein, conserved	0	0	0	0	0	0	0	0	0	-2.0144	0	1	1	0	0	Chr1_3A_Tb427v10	180092	181487	-
Tb427_000181100	hypothetical protein	0	0	0	0	0	0	0	0	0	-2.0144	0	1	1	0	0	Chr1_3A_Tb427v10	183652	184197	-
Tb427_000181200:pseudogene	Trypanosome variant surface glycoprotein (A-type)/Trypanosome variant surface glycoprotein C-terminal domain containing protein, putative	0	1	0	0	0	0	0	0	0	-1.91487	-1.58049	0.39471	0.747235	-0.126543	0	Chr1_3A_Tb427v10	185650	187234	-
Tb427_000181300	Trypanosomal VSG domain containing protein, putative	0	0	0	0	0	0	0	0	0	-2.0144	0	1	1	0	0	Chr1_3A_Tb427v10	189165	190740	-
Tb427_000181400	Trypanosomal VSG domain containing protein, putative	0	0	0	0	0	0	0	0	0	-2.0144	0	1	1	0	0	Chr1_3A_Tb427v10	192969	194327	-
Tb427_000181500	hypothetical protein, conserved	0	0	0	0	0	0	0	0	0	-2.0144	0	1	1	0	0	Chr1_3A_Tb427v10	197032	197613	-
Tb427_000181600:pseudogene	Trypanosome variant surface glycoprotein (A-type), putative	0	0	0	0	0	0	0	0	0	-2.0144	0	1	1	0	0	Chr1_3A_Tb427v10	200243	201499	-
Tb427_000181700:pseudogene	Trypanosomal VSG domain/Trypanosome variant surface glycoprotein C-terminal domain containing protein, putative	0	0	0	0	0	0	0	0	0	-2.0144	0	1	1	0	0	Chr1_3A_Tb427v10	208926	210532	-
Tb427_000181800	hypothetical protein, conserved	0	0	0	0	0	0	0	0	0	-2.0144	0	1	1	0	0	Chr1_3A_Tb427v10	212282	213790	-
Tb427_000181900	hypothetical protein	0	0	0	0	0	0	0	0	0	-2.0144	0	1	1	0	0	Chr1_3A_Tb427v10	216199	216870	-
Tb427_000182000:pseudogene	hypothetical protein, conserved	0	0	0	0	0	0	1	0	0	-1.91484	1.88135	0.294803	0.636446	0.196239	0	Chr1_3A_Tb427v10	217663	219160	-
Tb427_000182100:pseudogene	hypothetical protein, conserved	0	0	0	0	0	0	0	0	0	-2.0144	0	1	1	0	0	Chr1_3A_Tb427v10	223314	224707	-
Tb427_000182200	Trypanosome variant surface glycoprotein (A-type)/Trypanosome variant surface glycoprotein C-terminal domain containing protein, putative	0	0	0	0	0	0	0	0	2	-1.82172	2.67098	0.143858	0.488521	0.311117	0	Chr1_3A_Tb427v10	227826	229445	-
Tb427_000182300:pseudogene	Trypanosomal VSG domain/Trypanosome variant surface glycoprotein C-terminal domain containing protein, putative	0	0	0	0	0	0	0	0	1	-1.91485	1.88123	0.294797	0.636446	0.196239	0	Chr1_3A_Tb427v10	230656	232254	-
Tb427_000182400:pseudogene	hypothetical protein, conserved	0	0	0	0	0	0	0	0	0	-2.0144	0	1	1	0	0	Chr1_3A_Tb427v10	233070	233990	-
Tb427_000182500	hypothetical protein, conserved	0	0	0	0	0	0	0	0	0	-2.0144	0	1	1	0	0	Chr1_3A_Tb427v10	235679	237229	-
Tb427_000182600:pseudogene	Trypanosomal VSG domain/Trypanosome variant surface glycoprotein C-terminal domain containing protein, putative	0	0	0	0	0	0	0	0	0	-2.0144	0	1	1	0	0	Chr1_3A_Tb427v10	241598	243128	-
Tb427_000182700:pseudogene	hypothetical protein	0	0	0	0	0	0	0	0	1	-1.91485	1.88123	0.294797	0.636446	0.196239	0	Chr1_3A_Tb427v10	243638	244512	-
Tb427_000182800	hypothetical protein	0	0	0	0	0	0	0	0	0	-2.0144	0	1	1	0	0	Chr1_3A_Tb427v10	246343	247521	-
Tb427_000182900	Trypanosome variant surface glycoprotein (A-type), putative	0	0	0	0	0	0	0	0	0	-2.0144	0	1	1	0	0	Chr1_3A_Tb427v10	249738	250313	-
Tb427_000183000	Trypanosome variant surface glycoprotein (A-type), putative	0	0	0	0	0	0	0	0	0	-2.0144	0	1	1	0	0	Chr1_3A_Tb427v10	252770	254215	-
Tb427_000183100:pseudogene	Trypanosome variant surface glycoprotein (A-type), putative	0	0	0	0	0	0	0	0	0	-2.0144	0	1	1	0	0	Chr1_3A_Tb427v10	255645	257163	-
Tb427_000183200	Trypanosomal VSG domain/Trypanosome variant surface glycoprotein C-terminal domain containing protein, putative	0	0	0	0	0	0	0	0	0	-2.0144	0	1	1	0	0	Chr1_3A_Tb427v10	259415	260923	-
Tb427_000183300:pseudogene	Trypanosomal VSG domain/Trypanosome variant surface glycoprotein C-terminal domain containing protein, putative	0	0	0	0	0	0	0	0	0	-2.0144	0	1	1	0	0	Chr1_3A_Tb427v10	263341	264711	-
Tb427_000183400:pseudogene	hypothetical protein, conserved	0	0	0	0	0	0	0	0	0	-2.0144	0	1	1	0	0	Chr1_3A_Tb427v10	268071	269527	-
Tb427_000183500:pseudogene	Trypanosomal VSG domain containing protein, putative	0	0	0	0	0	0	0	0	0	-2.0144	0	1	1	0	0	Chr1_3A_Tb427v10	270834	272178	-
Tb427_000183600:pseudogene	Trypanosomal VSG domain containing protein, putative	0	0	0	0	0	0	0	0	0	-2.0144	0	1	1	0	0	Chr1_3A_Tb427v10	273370	274839	-
Tb427_000183700:pseudogene	hypothetical protein, conserved	0	0	0	0	0	0	0	0	0	-2.0144	0	1	1	0	0	Chr1_3A_Tb427v10	276829	277440	-
Tb427_000183800:pseudogene	Trypanosome variant surface glycoprotein (A-type)/Trypanosome variant surface glycoprotein C-terminal domain containing protein, putative	0	0	0	0	0	0	0	0	0	-2.0144	0	1	1	0	0	Chr1_3A_Tb427v10	278070	279672	-
Tb427_000183900:pseudogene	Trypanosomal VSG domain containing protein, putative	0	0	0	0	0	0	0	0	0	-2.0144	0	1	1	0	0	Chr1_3A_Tb427v10	281208	282558	-
Tb427_000184000:pseudogene	Trypanosome variant surface glycoprotein (A-type)/Trypanosome variant surface glycoprotein C-terminal domain containing protein, putative	0	0	0	0	0	0	0	0	0	-2.0144	0	1	1	0	0	Chr1_3A_Tb427v10	284655	286181	-
Tb427_000184100	hypothetical protein, conserved	0	0	0	0	0	0	1	0	0	-1.91484	1.88135	0.294803	0.636446	0.196239	0	Chr1_3A_Tb427v10	288005	289093	-
Tb427_000184200:pseudogene	Trypanosomal VSG domain containing protein, putative	0	0	0	0	0	0	0	0	0	-2.0144	0	1	1	0	0	Chr1_3A_Tb427v10	290942	292336	-
Tb427_000184300:pseudogene	hypothetical protein	0	0	0	0	0	0	0	1	0	-1.91488	1.88044	0.294755	0.636446	0.196239	0	Chr1_3A_Tb427v10	292607	293460	-
Tb427_000184400:pseudogene	Trypanosomal VSG domain/Trypanosome variant surface glycoprotein C-terminal domain containing protein, putative	0	0	0	0	0	0	0	0	0	-2.0144	0	1	1	0	0	Chr1_3A_Tb427v10	294998	296579	-
Tb427_000184500:pseudogene	Trypanosomal VSG domain containing protein, putative	0	0	0	0	0	0	0	0	0	-2.0144	0	1	1	0	0	Chr1_3A_Tb427v10	298416	299737	-
Tb427_000184600	hypothetical protein, conserved	0	0	0	0	0	0	1	0	0	-1.91484	1.88135	0.294803	0.636446	0.196239	0	Chr1_3A_Tb427v10	302144	303655	-
Tb427_000184700:pseudogene	Trypanosome variant surface glycoprotein (A-type), putative	0	1	0	0	0	0	0	0	0	-1.91487	-1.58049	0.39471	0.747235	-0.126543	0	Chr1_3A_Tb427v10	304992	306349	-
Tb427_000184800:pseudogene	hypothetical protein, conserved	0	0	0	0	0	0	0	0	0	-2.0144	0	1	1	0	0	Chr1_3A_Tb427v10	308339	309856	-
Tb427_000184900:pseudogene	Trypanosomal VSG domain containing protein, putative	0	0	0	0	0	0	0	0	0	-2.0144	0	1	1	0	0	Chr1_3A_Tb427v10	312350	313720	-
Tb427_000185000	hypothetical protein, conserved	0	0	0	0	0	0	0	0	0	-2.0144	0	1	1	0	0	Chr1_3A_Tb427v10	314361	314717	-
Tb427_000185100	Trypanosomal VSG domain/Trypanosome variant surface glycoprotein C-terminal domain containing protein, putative	0	0	0	0	0	0	0	0	0	-2.0144	0	1	1	0	0	Chr1_3A_Tb427v10	316031	317503	-
Tb427_000185200:pseudogene	hypothetical protein	0	0	0	0	0	0	0	0	0	-2.0144	0	1	1	0	0	Chr1_3A_Tb427v10	317762	318630	-
Tb427_000185300:pseudogene	Trypanosome variant surface glycoprotein C-terminal domain containing protein, putative	0	0	0	0	0	0	0	0	0	-2.0144	0	1	1	0	0	Chr1_3A_Tb427v10	319897	320373	-
Tb427_000185400	Trypanosomal VSG domain containing protein, putative	0	0	0	0	0	0	0	0	0	-2.0144	0	1	1	0	0	Chr1_3A_Tb427v10	321025	322422	-
Tb427_000185500:pseudogene	Trypanosomal VSG domain/Trypanosome variant surface glycoprotein C-terminal domain containing protein, putative	0	0	0	0	0	0	0	0	0	-2.0144	0	1	1	0	0	Chr1_3A_Tb427v10	324816	326329	-
Tb427_000185600:pseudogene	Trypanosome variant surface glycoprotein (A-type), putative	0	0	0	0	0	0	1	0	0	-1.91484	1.88135	0.294803	0.636446	0.196239	0	Chr1_3A_Tb427v10	326459	327500	-
Tb427_000185700:pseudogene	Trypanosome variant surface glycoprotein C-terminal domain containing protein, putative	0	0	0	0	0	0	0	0	0	-2.0144	0	1	1	0	0	Chr1_3A_Tb427v10	329249	329680	-
Tb427_000185800:pseudogene	Trypanosome variant surface glycoprotein (A-type)/Trypanosome variant surface glycoprotein C-terminal domain containing protein, putative	0	0	0	1	0	0	3	4	2	-1.23682	3.07252	0.0109867	0.123289	0.909077	0	Chr1_3A_Tb427v10	330222	331763	-
Tb427_000185900	hypothetical protein, conserved	0	0	2	0	0	0	1	0	2	-1.57372	0.861093	0.532437	0.901266	0.045147	0	Chr1_3A_Tb427v10	333220	334801	-
Tb427_000186000:pseudogene	Trypanosomal VSG domain containing protein, putative	0	0	0	0	0	0	0	0	0	-2.0144	0	1	1	0	0	Chr1_3A_Tb427v10	336412	337626	-
Tb427_000186100:pseudogene	Trypanosome variant surface glycoprotein C-terminal domain containing protein, putative	0	0	0	0	0	0	0	0	1	-1.91485	1.88123	0.294797	0.636446	0.196239	0	Chr1_3A_Tb427v10	338172	338723	-
Tb427_000186200:pseudogene	Trypanosome variant surface glycoprotein (A-type)/Trypanosome variant surface glycoprotein C-terminal domain containing protein, putative	0	0	1	0	0	0	2	1	1	-1.57375	1.97185	0.161933	0.526508	0.278595	0	Chr1_3A_Tb427v10	339006	340580	-
Tb427_000186300:pseudogene	hypothetical protein, conserved	0	0	0	0	0	0	0	0	0	-2.0144	0	1	1	0	0	Chr1_3A_Tb427v10	342388	343852	-
Tb427_000186400:pseudogene	Trypanosomal VSG domain containing protein, putative	0	0	0	0	0	0	1	3	0	-1.65185	3.55127	0.0395573	0.263847	0.578647	0	Chr1_3A_Tb427v10	345479	346849	-
Tb427_000186500:pseudogene	Trypanosomal VSG domain/Trypanosome variant surface glycoprotein C-terminal domain containing protein, putative	0	0	0	0	0	0	0	0	0	-2.0144	0	1	1	0	0	Chr1_3A_Tb427v10	349808	351331	-
Tb427_000186600:pseudogene	hypothetical protein	0	0	0	0	0	0	0	0	0	-2.0144	0	1	1	0	0	Chr1_3A_Tb427v10	357273	358123	-
Tb427_000186700:pseudogene	Trypanosome variant surface glycoprotein (A-type)/Trypanosome variant surface glycoprotein C-terminal domain containing protein, putative	0	0	0	0	0	0	0	0	0	-2.0144	0	1	1	0	0	Chr1_3A_Tb427v10	359337	360863	-
Tb427_000186800:pseudogene	Trypanosomal VSG domain/Trypanosome variant surface glycoprotein C-terminal domain containing protein, putative	0	0	0	0	0	0	0	1	0	-1.91488	1.88044	0.294755	0.636446	0.196239	0	Chr1_3A_Tb427v10	362949	364393	-
Tb427_000186900	Trypanosome variant surface glycoprotein (A-type), putative	0	0	0	0	0	0	1	0	0	-1.91484	1.88135	0.294803	0.636446	0.196239	0	Chr1_3A_Tb427v10	366782	367657	-
Tb427_000187000:pseudogene	hypothetical protein, conserved	0	0	0	0	0	0	0	1	0	-1.91488	1.88044	0.294755	0.636446	0.196239	0	Chr1_3A_Tb427v10	369108	370606	-
Tb427_000187100	Trypanosome variant surface glycoprotein C-terminal domain containing protein, putative	0	0	0	0	0	0	0	0	0	-2.0144	0	1	1	0	0	Chr1_3A_Tb427v10	372978	374438	-
Tb427_000187200:pseudogene	hypothetical protein, conserved	0	0	0	0	0	0	0	0	0	-2.0144	0	1	1	0	0	Chr1_3A_Tb427v10	376218	377643	-
Tb427_000187300	Trypanosomal VSG domain/Trypanosome variant surface glycoprotein C-terminal domain containing protein, putative	0	0	0	0	0	0	0	1	0	-1.91488	1.88044	0.294755	0.636446	0.196239	0	Chr1_3A_Tb427v10	378922	380328	-
Tb427_000187400:pseudogene	hypothetical protein	0	0	1	0	0	0	0	0	0	-1.91484	-1.58102	0.394759	0.747235	-0.126543	0	Chr1_3A_Tb427v10	380712	381568	-
Tb427_000187500:pseudogene	hypothetical protein	0	0	0	0	0	0	0	0	0	-2.0144	0	1	1	0	0	Chr1_3A_Tb427v10	382011	382841	-
Tb427_000187600:pseudogene	hypothetical protein, conserved	0	0	0	0	0	0	0	0	0	-2.0144	0	1	1	0	0	Chr1_3A_Tb427v10	383887	385344	-
Tb427_000187700	Trypanosomal VSG domain/Trypanosome variant surface glycoprotein C-terminal domain containing protein, putative	0	0	0	0	0	0	0	0	0	-2.0144	0	1	1	0	0	Chr1_3A_Tb427v10	387243	388940	-
Tb427_000187800:pseudogene	Trypanosomal VSG domain containing protein, putative	0	0	1	0	0	0	0	1	0	-1.82175	0.299419	0.864253	1	0	0	Chr1_3A_Tb427v10	401888	403388	-
Tb427_000187900	Trypanosome variant surface glycoprotein (A-type), putative	0	0	0	0	0	0	1	0	0	-1.91484	1.88135	0.294803	0.636446	0.196239	0	Chr1_3A_Tb427v10	405142	406641	-
Tb427_000188000:pseudogene	hypothetical protein, conserved	0	0	0	0	0	0	1	1	0	-1.82175	2.67032	0.138119	0.488521	0.311117	0	Chr1_3A_Tb427v10	408549	409838	-
Tb427_000188100	hypothetical protein, conserved	0	0	0	0	0	0	0	0	1	-1.91485	1.88123	0.294797	0.636446	0.196239	0	Chr1_3A_Tb427v10	411448	412524	-
Tb427_000188200:pseudogene	Trypanosomal VSG domain/Trypanosome variant surface glycoprotein C-terminal domain containing protein, putative	0	0	0	0	0	0	0	1	0	-1.91488	1.88044	0.294755	0.636446	0.196239	0	Chr1_3A_Tb427v10	414481	416006	-
Tb427_000188300	Trypanosome variant surface glycoprotein (A-type), putative	0	0	0	0	0	0	0	0	0	-2.0144	0	1	1	0	0	Chr1_3A_Tb427v10	418142	419549	-
Tb427_000188400	hypothetical protein, conserved	0	0	0	0	0	0	0	0	0	-2.0144	0	1	1	0	0	Chr1_3A_Tb427v10	421257	422651	-
Tb427_000188500:pseudogene	hypothetical protein, conserved	0	0	0	0	0	0	1	0	0	-1.91484	1.88135	0.294803	0.636446	0.196239	0	Chr1_3A_Tb427v10	424264	425773	-
Tb427_000188600:pseudogene	Trypanosome variant surface glycoprotein C-terminal domain containing protein, putative	0	0	0	0	0	0	1	0	0	-1.91484	1.88135	0.294803	0.636446	0.196239	0	Chr1_3A_Tb427v10	426352	427925	-
Tb427_000188700:pseudogene	Reverse transcriptase (RNA-dependent DNA polymerase), putative	3	0	1	1	0	0	1	1	0	-1.42936	-0.78463	0.533194	0.901872	-0.044855	0	Chr1_3A_Tb427v10	432148	434784	+
Tb427_000188800:pseudogene	hypothetical protein, conserved	0	0	0	0	0	0	0	0	0	-2.0144	0	1	1	0	0	Chr1_3A_Tb427v10	440239	441635	-
Tb427_000188900	Trypanosomal VSG domain containing protein, putative	0	0	0	0	0	0	0	0	0	-2.0144	0	1	1	0	0	Chr1_3A_Tb427v10	443708	445102	-
Tb427_000189000	Trypanosomal VSG domain containing protein, putative	0	0	0	0	0	0	0	0	0	-2.0144	0	1	1	0	0	Chr1_3A_Tb427v10	446939	448357	-
Tb427_000189100:pseudogene	Trypanosomal VSG domain containing protein, putative	0	1	0	0	0	0	0	0	0	-1.91487	-1.58049	0.39471	0.747235	-0.126543	0	Chr1_3A_Tb427v10	449612	450953	-
Tb427_000189200:pseudogene	Trypanosomal VSG domain/Trypanosome variant surface glycoprotein C-terminal domain containing protein, putative	0	0	0	0	0	0	0	1	0	-1.91488	1.88044	0.294755	0.636446	0.196239	0	Chr1_3A_Tb427v10	452045	453580	-
Tb427_000189300	Trypanosomal VSG domain containing protein, putative	0	0	0	0	0	1	1	2	0	-1.7343	3.17716	0.0717314	0.360448	0.443157	0	Chr1_3A_Tb427v10	456592	457749	-
Tb427_000189400:pseudogene	hypothetical protein	0	0	0	0	0	0	3	0	0	-1.73422	3.17891	0.0786801	0.376856	0.423825	0	Chr1_3A_Tb427v10	458305	459222	-
Tb427_000189500	Trypanosome variant surface glycoprotein C-terminal domain containing protein, putative	0	0	0	0	0	0	0	0	0	-2.0144	0	1	1	0	0	Chr1_3A_Tb427v10	460588	460857	-
Tb427_000189600:pseudogene	hypothetical protein	0	0	0	0	0	0	0	0	0	-2.0144	0	1	1	0	0	Chr1_3A_Tb427v10	463542	464023	-
Tb427_000189700:pseudogene	Trypanosomal VSG domain containing protein, putative	0	0	0	0	0	0	0	0	0	-2.0144	0	1	1	0	0	Chr1_3A_Tb427v10	464937	466321	-
Tb427_000189800	Trypanosome variant surface glycoprotein (A-type), putative	0	0	0	0	0	0	0	0	0	-2.0144	0	1	1	0	0	Chr1_3A_Tb427v10	470024	470659	-
Tb427_000189900:pseudogene	Reverse transcriptase (RNA-dependent DNA polymerase), putative	1	0	0	1	0	0	1	1	1	-1.57384	0.861742	0.51969	0.890522	0.0503551	0	Chr1_3A_Tb427v10	473128	475763	+
Tb427_000190000:pseudogene	Trypanosome variant surface glycoprotein (A-type)/Trypanosome variant surface glycoprotein C-terminal domain containing protein, putative	0	0	0	0	0	0	1	2	0	-1.7343	3.17716	0.0717314	0.360448	0.443157	0	Chr1_3A_Tb427v10	481784	483289	-
Tb427_000190100:pseudogene	Trypanosomal VSG domain containing protein, putative	0	0	1	0	0	0	1	1	1	-1.65178	1.5969	0.280239	0.636446	0.196239	0	Chr1_3A_Tb427v10	485049	486385	-
Tb427_000190200:pseudogene	Trypanosome variant surface glycoprotein (A-type), putative	0	0	0	0	0	0	0	0	0	-2.0144	0	1	1	0	0	Chr1_3A_Tb427v10	487374	488816	-
Tb427_000190300:pseudogene	hypothetical protein, conserved	0	0	0	0	0	0	0	0	0	-2.0144	0	1	1	0	0	Chr1_3A_Tb427v10	491654	492121	-
Tb427_000190400	Trypanosome variant surface glycoprotein (A-type), putative	0	0	0	0	0	0	0	1	0	-1.91488	1.88044	0.294755	0.636446	0.196239	0	Chr1_3A_Tb427v10	494015	495429	-
Tb427_000190500:pseudogene	Trypanosome variant surface glycoprotein (A-type), putative	0	0	0	0	0	1	0	0	0	-2.0144	0	1	1	0	0	Chr1_3A_Tb427v10	497941	499288	-
Tb427_000190600	Trypanosomal VSG domain/Trypanosome variant surface glycoprotein C-terminal domain containing protein, putative	0	0	0	0	0	0	0	0	0	-2.0144	0	1	1	0	0	Chr1_3A_Tb427v10	500637	502058	-
Tb427_000190700:pseudogene	hypothetical protein, conserved	0	0	0	0	0	0	0	0	2	-1.82172	2.67098	0.143858	0.488521	0.311117	0	Chr1_3A_Tb427v10	502901	503779	-
Tb427_000190800:pseudogene	hypothetical protein, conserved	0	0	0	0	0	0	0	0	0	-2.0144	0	1	1	0	0	Chr1_3A_Tb427v10	505115	506448	-
Tb427_000190900	Endonuclease-reverse transcriptase, putative	0	1	0	0	0	0	1	2	0	-1.65185	1.59666	0.287093	0.636446	0.196239	0	Chr1_3A_Tb427v10	507893	508798	+
Tb427_000191000	Reverse transcriptase (RNA-dependent DNA polymerase), putative	0	0	0	0	0	0	0	0	0	-2.0144	0	1	1	0	0	Chr1_3A_Tb427v10	508841	510661	+
Tb427_000191100	RNase H, putative	0	0	0	0	0	0	0	0	0	-2.0144	0	1	1	0	0	Chr1_3A_Tb427v10	510744	511730	+
Tb427_000191200:pseudogene	hypothetical protein, conserved	0	0	0	0	0	0	0	0	0	-2.0144	0	1	1	0	0	Chr1_3A_Tb427v10	513584	514470	-
Tb427_000191300	Trypanosomal VSG domain/Trypanosome variant surface glycoprotein C-terminal domain containing protein, putative	0	0	0	0	0	0	0	0	0	-2.0144	0	1	1	0	0	Chr1_3A_Tb427v10	515379	516920	-
Tb427_000191400:pseudogene	Trypanosome variant surface glycoprotein (A-type)/Trypanosome variant surface glycoprotein C-terminal domain containing protein, putative	0	0	0	0	0	0	0	0	0	-2.0144	0	1	1	0	0	Chr1_3A_Tb427v10	518650	520241	-
Tb427_000191500:pseudogene	hypothetical protein	0	0	0	0	0	0	0	0	0	-2.0144	0	1	1	0	0	Chr1_3A_Tb427v10	520574	521599	-
Tb427_000191600:pseudogene	hypothetical protein	0	0	0	0	0	0	0	0	0	-2.0144	0	1	1	0	0	Chr1_3A_Tb427v10	521881	522726	-
Tb427_000191700	Trypanosomal VSG domain containing protein, putative	0	0	0	0	0	0	0	1	0	-1.91488	1.88044	0.294755	0.636446	0.196239	0	Chr1_3A_Tb427v10	523929	525401	-
Tb427_000191800:pseudogene	Trypanosomal VSG domain/Trypanosome variant surface glycoprotein C-terminal domain containing protein, putative	0	0	0	0	0	0	0	1	2	-1.73427	3.17781	0.0717522	0.360448	0.443157	0	Chr1_3A_Tb427v10	528104	529662	-
Tb427_000191900:pseudogene	hypothetical protein	0	0	0	0	0	0	0	1	0	-1.91488	1.88044	0.294755	0.636446	0.196239	0	Chr1_3A_Tb427v10	530026	530858	-
Tb427_000192000:pseudogene	Trypanosomal VSG domain/Trypanosome variant surface glycoprotein C-terminal domain containing protein, putative	0	0	0	0	0	0	0	0	0	-2.0144	0	1	1	0	0	Chr1_3A_Tb427v10	532219	533725	-
Tb427_000192100	hypothetical protein	0	0	0	0	0	0	0	0	0	-2.0144	0	1	1	0	0	Chr1_3A_Tb427v10	535062	536522	-
Tb427_000192200:pseudogene	Trypanosomal VSG domain containing protein, putative	0	0	0	0	0	0	0	0	1	-1.91485	1.88123	0.294797	0.636446	0.196239	0	Chr1_3A_Tb427v10	537770	539094	-
Tb427_000192300:pseudogene	Trypanosome variant surface glycoprotein C-terminal domain containing protein, putative	0	0	0	0	0	0	0	1	0	-1.91488	1.88044	0.294755	0.636446	0.196239	0	Chr1_3A_Tb427v10	540389	540945	-
Tb427_000192400:pseudogene	hypothetical protein, conserved	0	0	0	2	0	0	6	5	4	-0.86757	3.0521	0.00202118	0.0410014	1.3872	1	Chr1_3A_Tb427v10	541563	543065	-
Tb427_000192500	Trypanosome variant surface glycoprotein C-terminal domain containing protein, putative	0	1	0	0	0	0	0	2	0	-1.73433	1.08893	0.500037	0.868047	0.061457	0	Chr1_3A_Tb427v10	544238	545773	-
Tb427_000192600	Trypanosomal VSG domain containing protein, putative	0	0	0	0	0	0	0	0	0	-2.0144	0	1	1	0	0	Chr1_3A_Tb427v10	546999	547319	-
Tb427_000192700	Trypanosomal VSG domain/Trypanosome variant surface glycoprotein C-terminal domain containing protein, putative	0	0	0	0	0	0	1	0	0	-1.91484	1.88135	0.294803	0.636446	0.196239	0	Chr1_3A_Tb427v10	548970	550475	-
Tb427_000192800:pseudogene	Trypanosomal VSG domain/Trypanosome variant surface glycoprotein C-terminal domain containing protein, putative	0	0	0	0	0	0	0	0	0	-2.0144	0	1	1	0	0	Chr1_3A_Tb427v10	551590	553038	-
Tb427_000192900	RNase H, putative	0	0	1	0	0	0	0	0	0	-1.91484	-1.58102	0.394759	0.747235	-0.126543	0	Chr1_3A_Tb427v10	554270	556957	-
Tb427_000193000	Endonuclease-reverse transcriptase, putative	0	0	0	0	0	0	0	0	0	-2.0144	0	1	1	0	0	Chr1_3A_Tb427v10	557435	559396	-
Tb427_000193100	hypothetical protein, conserved	0	0	0	0	0	0	0	0	0	-2.0144	0	1	1	0	0	Chr1_3A_Tb427v10	561049	562512	-
Tb427_000193200:pseudogene	hypothetical protein, conserved	0	0	0	0	0	0	1	0	0	-1.91484	1.88135	0.294803	0.636446	0.196239	0	Chr1_3A_Tb427v10	563769	565277	-
Tb427_000193300:pseudogene	Trypanosomal VSG domain containing protein, putative	0	0	0	0	0	0	1	0	0	-1.91484	1.88135	0.294803	0.636446	0.196239	0	Chr1_3A_Tb427v10	569856	571142	-
Tb427_000193400:pseudogene	Trypanosomal VSG domain/Trypanosome variant surface glycoprotein C-terminal domain containing protein, putative	0	0	0	0	0	0	0	0	0	-2.0144	0	1	1	0	0	Chr1_3A_Tb427v10	572344	573848	-
Tb427_000193500	hypothetical protein, conserved	0	0	0	0	0	0	0	0	1	-1.91485	1.88123	0.294797	0.636446	0.196239	0	Chr1_3A_Tb427v10	575735	577193	-
Tb427_000193600	hypothetical protein, conserved	0	0	0	0	0	0	0	0	1	-1.91485	1.88123	0.294797	0.636446	0.196239	0	Chr1_3A_Tb427v10	579066	579905	-
Tb427_000193700:pseudogene	Trypanosomal VSG domain/Trypanosome variant surface glycoprotein C-terminal domain containing protein, putative	0	0	0	0	0	1	0	0	1	-1.91485	1.88123	0.294797	0.636446	0.196239	0	Chr1_3A_Tb427v10	581734	583699	-
Tb427_000193800:pseudogene	Trypanosomal VSG domain/Trypanosome variant surface glycoprotein C-terminal domain containing protein, putative	0	0	0	0	0	0	0	0	0	-2.0144	0	1	1	0	0	Chr1_3A_Tb427v10	585367	586965	-
Tb427_000193900:pseudogene	hypothetical protein	0	0	0	0	0	0	0	0	0	-2.0144	0	1	1	0	0	Chr1_3A_Tb427v10	589074	590263	-
Tb427_000194000:pseudogene	hypothetical protein	0	0	0	0	0	0	0	0	0	-2.0144	0	1	1	0	0	Chr1_3A_Tb427v10	591283	592019	+
Tb427_000194100:pseudogene	hypothetical protein, conserved	0	0	0	0	0	0	0	1	0	-1.91488	1.88044	0.294755	0.636446	0.196239	0	Chr1_3A_Tb427v10	592330	593793	-
Tb427_000194200:pseudogene	Trypanosomal VSG domain containing protein, putative	0	0	0	0	0	0	0	0	0	-2.0144	0	1	1	0	0	Chr1_3A_Tb427v10	596112	597448	-
Tb427_000194300:pseudogene	Trypanosome variant surface glycoprotein C-terminal domain containing protein, putative	0	0	0	0	0	0	0	0	0	-2.0144	0	1	1	0	0	Chr1_3A_Tb427v10	599737	600256	-
Tb427_000194400:pseudogene	Reverse transcriptase (RNA-dependent DNA polymerase), putative	0	0	0	0	0	0	0	0	0	-2.0144	0	1	1	0	0	Chr1_3A_Tb427v10	604806	607507	+
Tb427_000194500:pseudogene	Trypanosomal VSG domain containing protein, putative	0	0	0	0	0	0	2	0	0	-1.82171	2.67121	0.143868	0.488521	0.311117	0	Chr1_3A_Tb427v10	609877	611367	-
Tb427_000194600:pseudogene	hypothetical protein	0	0	0	0	0	0	1	0	0	-1.91484	1.88135	0.294803	0.636446	0.196239	0	Chr1_3A_Tb427v10	611975	612867	-
Tb427_000194700	Trypanosomal VSG domain/Trypanosome variant surface glycoprotein C-terminal domain containing protein, putative	0	0	0	0	0	0	0	0	0	-2.0144	0	1	1	0	0	Chr1_3A_Tb427v10	614130	614870	-
Tb427_000194800:pseudogene	Trypanosome variant surface glycoprotein (A-type), putative	0	0	0	0	0	0	0	0	0	-2.0144	0	1	1	0	0	Chr1_3A_Tb427v10	617128	618666	-
Tb427_000194900	Trypanosome variant surface glycoprotein (A-type), putative	0	0	0	0	0	0	1	2	3	-1.49978	4.09583	0.010836	0.12255	0.911686	0	Chr1_3A_Tb427v10	622589	623866	-
Tb427_000195000:pseudogene	Trypanosomal VSG domain containing protein, putative	0	0	0	0	0	0	0	0	0	-2.0144	0	1	1	0	0	Chr1_3A_Tb427v10	624607	626163	-
Tb427_000195100:pseudogene	hypothetical protein	0	0	0	0	0	0	0	0	0	-2.0144	0	1	1	0	0	Chr1_3A_Tb427v10	626645	627406	-
Tb427_000195200:pseudogene	hypothetical protein	0	0	0	0	0	0	0	0	0	-2.0144	0	1	1	0	0	Chr1_3A_Tb427v10	627730	628591	-
Tb427_000195300	Trypanosome variant surface glycoprotein C-terminal domain containing protein, putative	0	0	0	0	0	0	0	0	1	-1.91485	1.88123	0.294797	0.636446	0.196239	0	Chr1_3A_Tb427v10	629903	631438	-
Tb427_000195400:pseudogene	Trypanosomal VSG domain/Trypanosome variant surface glycoprotein C-terminal domain containing protein, putative	0	0	0	0	0	0	0	0	0	-2.0144	0	1	1	0	0	Chr1_3A_Tb427v10	633307	634896	-
Tb427_000195500:pseudogene	hypothetical protein, conserved	0	0	0	0	0	0	0	0	0	-2.0144	0	1	1	0	0	Chr1_3A_Tb427v10	636648	637202	-
Tb427_000195600:pseudogene	Trypanosome variant surface glycoprotein (A-type)/Trypanosome variant surface glycoprotein C-terminal domain containing protein, putative	0	2	0	0	0	0	0	1	1	-1.65184	0.353643	0.810491	1	0	0	Chr1_3A_Tb427v10	637811	639463	-
Tb427_000195700:pseudogene	Trypanosomal VSG domain/Trypanosome variant surface glycoprotein C-terminal domain containing protein, putative	0	0	0	0	0	0	0	0	0	-2.0144	0	1	1	0	0	Chr1_3A_Tb427v10	640894	642523	-
Tb427_000195800:pseudogene	hypothetical protein, conserved	0	0	0	0	0	0	0	0	0	-2.0144	0	1	1	0	0	Chr1_3A_Tb427v10	643523	643929	-
Tb427_000195900:pseudogene	hypothetical protein, conserved	0	0	0	0	0	2	0	0	0	-2.0144	0	1	1	0	0	Chr1_3A_Tb427v10	645141	646580	-
Tb427_000196000:pseudogene	hypothetical protein, conserved	0	0	0	0	0	0	0	0	0	-2.0144	0	1	1	0	0	Chr1_3A_Tb427v10	647729	648208	-
Tb427_000196100:pseudogene	Trypanosome variant surface glycoprotein (A-type)/Trypanosome variant surface glycoprotein C-terminal domain containing protein, putative	0	0	0	0	0	0	0	0	0	-2.0144	0	1	1	0	0	Chr1_3A_Tb427v10	648784	650354	-
Tb427_000196200	hypothetical protein	0	0	0	0	0	0	0	0	0	-2.0144	0	1	1	0	0	Chr1_3A_Tb427v10	652531	653019	-
Tb427_000196300	hypothetical protein	0	0	0	0	0	0	0	0	0	-2.0144	0	1	1	0	0	Chr1_3A_Tb427v10	653076	653615	-
Tb427_000196400:pseudogene	hypothetical protein, conserved	0	0	0	0	0	0	0	0	0	-2.0144	0	1	1	0	0	Chr1_3A_Tb427v10	655173	656635	-
Tb427_000196500	hypothetical protein, conserved	0	0	0	0	0	0	0	0	0	-2.0144	0	1	1	0	0	Chr1_3A_Tb427v10	658556	660139	-
Tb427_000196600:pseudogene	hypothetical protein, conserved	0	0	0	0	0	0	0	0	0	-2.0144	0	1	1	0	0	Chr1_3A_Tb427v10	660610	661081	-
Tb427_000196700:pseudogene	Trypanosome variant surface glycoprotein (A-type), putative	0	0	0	0	0	0	0	0	0	-2.0144	0	1	1	0	0	Chr1_3A_Tb427v10	662281	663768	-
Tb427_000196800:pseudogene	hypothetical protein	0	0	0	0	0	0	1	0	0	-1.91484	1.88135	0.294803	0.636446	0.196239	0	Chr1_3A_Tb427v10	665780	666858	-
Tb427_000196900:pseudogene	Trypanosomal VSG domain/Trypanosome variant surface glycoprotein C-terminal domain containing protein, putative	0	0	0	0	0	0	0	0	0	-2.0144	0	1	1	0	0	Chr1_3A_Tb427v10	668459	670073	-
Tb427_000197000:pseudogene	Trypanosomal VSG domain containing protein, putative	0	0	0	0	0	0	0	0	0	-2.0144	0	1	1	0	0	Chr1_3A_Tb427v10	671832	673237	-
Tb427_000197100:pseudogene	hypothetical protein, conserved	0	0	0	0	0	0	0	0	0	-2.0144	0	1	1	0	0	Chr1_3A_Tb427v10	673398	674264	-
Tb427_000197200	hypothetical protein	0	0	0	0	0	0	0	0	0	-2.0144	0	1	1	0	0	Chr1_3A_Tb427v10	676503	677036	-
Tb427_000197300	hypothetical protein, conserved	32	36	44	40	45	31	34	31	33	2.22259	-0.201221	0.438444	0.802728	-0.0954317	0	Chr1_3A_Tb427v10	679099	680025	+
Tb427_000197400	hypothetical protein, conserved	33	37	30	32	47	55	21	27	51	2.11517	0.0158507	0.955086	1	0	0	Chr1_3A_Tb427v10	680523	682364	+
Tb427_000197500	FAD binding domain/NAD(P)-binding Rossmann-like domain containing protein, putative	34	33	27	31	35	57	27	27	35	2.01136	-0.0594166	0.830937	1	0	0	Chr1_3A_Tb427v10	682668	684038	+
Tb427_000197600	CSL zinc finger containing protein, putative	1	2	6	1	3	3	2	4	4	-0.734147	0.410128	0.594503	0.965346	0.0153169	0	Chr1_3A_Tb427v10	684422	684670	+
Tb427_000197700:pseudogene	hypothetical protein, conserved	98	126	127	137	98	95	123	115	108	3.90543	-0.0631912	0.674552	1	0	0	Chr1_3A_Tb427v10	685145	686284	+
Tb427_000197800	hypothetical protein, conserved	34	35	45	32	44	39	45	49	34	2.3487	0.236614	0.344901	0.706897	0.150644	0	Chr1_3A_Tb427v10	687156	687383	+
Tb427_000197900	hypothetical protein, conserved	21	21	20	24	20	25	24	15	17	1.46363	-0.184896	0.573765	0.94412	-0.0249727	0	Chr1_3A_Tb427v10	687739	688752	+
Tb427_000198000	hypothetical protein	21	20	24	16	20	2	16	17	14	1.32836	-0.355949	0.302016	0.645791	-0.189908	0	Chr1_3A_Tb427v10	689666	690391	+
Tb427_000198100:pseudogene	hypothetical protein, conserved	2	3	2	5	5	2	1	3	3	-0.777602	-0.329044	0.675993	1	0	0	Chr1_3A_Tb427v10	691324	693765	+
Tb427_000198200	hypothetical protein, conserved	0	0	0	0	0	0	0	0	0	-2.0144	0	1	1	0	0	Chr1_3A_Tb427v10	700688	702268	+
Tb427_000198300	hypothetical protein, conserved	0	0	0	0	0	0	0	0	0	-2.0144	0	1	1	0	0	Chr1_3A_Tb427v10	704929	705678	-
Tb427_000198400	Reverse transcriptase (RNA-dependent DNA polymerase), putative	0	0	0	0	0	0	1	0	0	-1.91484	1.88135	0.294803	0.636446	0.196239	0	Chr1_3A_Tb427v10	705790	706299	-
Tb427_000198500	Reverse transcriptase (RNA-dependent DNA polymerase), putative	0	0	0	0	0	0	0	0	0	-2.0144	0	1	1	0	0	Chr1_3A_Tb427v10	706347	706565	-
Tb427_000198600	Trypanosome variant surface glycoprotein (A-type)/Trypanosome variant surface glycoprotein C-terminal domain containing protein, putative	0	0	0	0	0	0	2	0	1	-1.73423	3.1788	0.0717844	0.360448	0.443157	0	Chr1_3A_Tb427v10	709210	710859	-
Tb427_000198800	Trypanosomal VSG domain/Trypanosome variant surface glycoprotein C-terminal domain containing protein, putative	1	0	0	0	0	0	1	1	1	-1.65176	1.59661	0.28038	0.636446	0.196239	0	Chr1_3A_Tb427v10	713614	715182	-
Tb427_000198900:pseudogene	hypothetical protein	0	0	0	0	0	0	0	0	1	-1.91485	1.88123	0.294797	0.636446	0.196239	0	Chr1_3A_Tb427v10	715527	716443	-
Tb427_000199000	Trypanosome variant surface glycoprotein C-terminal domain containing protein, putative	0	0	0	0	0	0	0	0	0	-2.0144	0	1	1	0	0	Chr1_3A_Tb427v10	717658	719193	-
Tb427_000199100:pseudogene	Trypanosomal VSG domain/Trypanosome variant surface glycoprotein C-terminal domain containing protein, putative	0	0	0	0	0	0	0	0	1	-1.91485	1.88123	0.294797	0.636446	0.196239	0	Chr1_3A_Tb427v10	721172	722663	-
Tb427_000199200:pseudogene	Trypanosomal VSG domain containing protein, putative	0	0	0	0	0	0	0	0	1	-1.91485	1.88123	0.294797	0.636446	0.196239	0	Chr1_3A_Tb427v10	724579	725945	-
Tb427_000199300:pseudogene	hypothetical protein, conserved	0	0	0	0	0	0	0	0	0	-2.0144	0	1	1	0	0	Chr1_3A_Tb427v10	727796	729251	-
Tb427_000199400:pseudogene	Trypanosomal VSG domain/Trypanosome variant surface glycoprotein C-terminal domain containing protein, putative	0	0	0	0	0	0	0	0	0	-2.0144	0	1	1	0	0	Chr1_3A_Tb427v10	730778	732344	-
Tb427_000199500	Trypanosome variant surface glycoprotein (A-type), putative	0	0	0	0	0	0	0	0	0	-2.0144	0	1	1	0	0	Chr1_3A_Tb427v10	734634	735983	-
Tb427_000199600:pseudogene	Trypanosomal VSG domain/Trypanosome variant surface glycoprotein C-terminal domain containing protein, putative	0	0	0	0	0	0	0	0	0	-2.0144	0	1	1	0	0	Chr1_3A_Tb427v10	737896	739405	-
Tb427_000199700	Trypanosomal VSG domain/Trypanosome variant surface glycoprotein C-terminal domain containing protein, putative	0	0	0	0	0	0	0	0	0	-2.0144	0	1	1	0	0	Chr1_3A_Tb427v10	740678	742327	-
Tb427_000199800:pseudogene	Trypanosome variant surface glycoprotein (A-type)/Trypanosome variant surface glycoprotein C-terminal domain containing protein, putative	0	0	0	0	0	0	0	0	0	-2.0144	0	1	1	0	0	Chr1_3A_Tb427v10	744131	745594	-
Tb427_000199900:pseudogene	hypothetical protein	0	0	0	0	0	0	1	0	0	-1.91484	1.88135	0.294803	0.636446	0.196239	0	Chr1_3A_Tb427v10	749695	750176	+
Tb427_000200000:pseudogene	hypothetical protein	0	0	0	0	0	0	0	0	0	-2.0144	0	1	1	0	0	Chr1_3A_Tb427v10	751323	751748	-
Tb427_000200100	hypothetical protein, conserved	1	0	3	3	1	3	4	1	5	-0.867507	0.900743	0.284092	0.636446	0.196239	0	Chr1_3A_Tb427v10	752478	752972	-
Tb427_000200200:pseudogene	Retrotransposon hot spot protein, putative	0	0	1	0	0	0	1	0	1	-1.73423	1.09007	0.493876	0.86437	0.0633004	0	Chr1_3A_Tb427v10	754372	754839	-
Tb427_000200300:pseudogene	hypothetical protein, conserved	1	1	1	0	1	0	2	3	1	-1.29812	1.29238	0.233205	0.636446	0.196239	0	Chr1_3A_Tb427v10	755563	755876	-
Tb427_000200400	hypothetical protein	0	0	0	0	0	0	0	0	0	-2.0144	0	1	1	0	0	Chr1_3A_Tb427v10	757990	758868	-
Tb427_000200500:pseudogene	hypothetical protein, conserved	0	0	0	0	0	0	0	1	0	-1.91488	1.88044	0.294755	0.636446	0.196239	0	Chr1_3A_Tb427v10	766042	766708	-
Tb427_000200600:pseudogene	hypothetical protein, conserved	0	0	0	0	0	0	0	0	0	-2.0144	0	1	1	0	0	Chr1_3A_Tb427v10	767324	767881	+
Tb427_000200700	Trypanosomal VSG domain containing protein, putative	0	0	0	2	0	0	0	0	0	-1.82191	-2.31419	0.235288	0.636446	-0.196239	0	Chr1_3A_Tb427v10	768813	769835	+
Tb427_000200800	hypothetical protein, conserved	3	2	1	2	0	0	0	0	0	-1.36235	-4.0816	0.0157117	0.152974	-0.815383	0	Chr1_3A_Tb427v10	771655	772428	+
Tb427_000200900	hypothetical protein, conserved	0	0	0	0	0	0	0	0	0	-2.0144	0	1	1	0	0	Chr1_3A_Tb427v10	774447	774962	-
Tb427_000201000	Trypanosome variant surface glycoprotein (A-type), putative	0	0	0	0	0	0	1	0	0	-1.91484	1.88135	0.294803	0.636446	0.196239	0	Chr1_3A_Tb427v10	777562	778659	-
Tb427_000201100	Trypanosomal VSG domain containing protein, putative	0	0	0	0	0	0	0	0	0	-2.0144	0	1	1	0	0	Chr1_3A_Tb427v10	781659	782486	-
Tb427_000201200:pseudogene	hypothetical protein	0	0	0	0	0	0	0	0	1	-1.91485	1.88123	0.294797	0.636446	0.196239	0	Chr1_3A_Tb427v10	783325	784205	-
Tb427_000201300:pseudogene	hypothetical protein, conserved	0	0	0	0	0	0	1	0	0	-1.91484	1.88135	0.294803	0.636446	0.196239	0	Chr1_3A_Tb427v10	784993	786449	-
Tb427_000201400	Trypanosomal VSG domain/Trypanosome variant surface glycoprotein C-terminal domain containing protein, putative	0	0	0	0	0	0	0	0	0	-2.0144	0	1	1	0	0	Chr1_3A_Tb427v10	790437	792032	-
Tb427_000201500:pseudogene	Trypanosomal VSG domain/Trypanosome variant surface glycoprotein C-terminal domain containing protein, putative	0	0	0	0	0	0	0	0	0	-2.0144	0	1	1	0	0	Chr1_3A_Tb427v10	794520	796022	-
Tb427_000201600:pseudogene	hypothetical protein, conserved	0	0	0	0	0	0	0	0	1	-1.91485	1.88123	0.294797	0.636446	0.196239	0	Chr1_3A_Tb427v10	796355	797225	-
Tb427_000201700:pseudogene	Trypanosomal VSG domain/Trypanosome variant surface glycoprotein C-terminal domain containing protein, putative	0	0	1	0	0	0	0	0	0	-1.91484	-1.58102	0.394759	0.747235	-0.126543	0	Chr1_3A_Tb427v10	799136	800722	-
Tb427_000201800:pseudogene	hypothetical protein, conserved	0	0	0	0	0	0	0	0	0	-2.0144	0	1	1	0	0	Chr1_3A_Tb427v10	803396	804209	-
Tb427_000201900:pseudogene	Trypanosomal VSG domain containing protein, putative	0	0	0	0	0	0	0	0	0	-2.0144	0	1	1	0	0	Chr1_3A_Tb427v10	804498	805552	-
Tb427_000202000:pseudogene	Trypanosomal VSG domain containing protein, putative	0	0	0	0	0	0	1	0	0	-1.91484	1.88135	0.294803	0.636446	0.196239	0	Chr1_3A_Tb427v10	806854	808385	-
Tb427_000202100:pseudogene	Trypanosomal VSG domain containing protein, putative	0	0	0	0	0	0	0	1	0	-1.91488	1.88044	0.294755	0.636446	0.196239	0	Chr1_3A_Tb427v10	809845	811193	-
Tb427_000202200	hypothetical protein	0	0	0	0	0	0	0	0	0	-2.0144	0	1	1	0	0	Chr1_3A_Tb427v10	812817	813110	-
Tb427_000202300:pseudogene	hypothetical protein, conserved	0	0	0	0	0	0	0	0	0	-2.0144	0	1	1	0	0	Chr1_3A_Tb427v10	814366	815875	-
Tb427_000202400:pseudogene	Trypanosomal VSG domain/Trypanosome variant surface glycoprotein C-terminal domain containing protein, putative	0	0	0	0	0	0	0	0	0	-2.0144	0	1	1	0	0	Chr1_3A_Tb427v10	820903	822408	+
Tb427_000202500:pseudogene	Trypanosome variant surface glycoprotein (A-type)/Trypanosome variant surface glycoprotein C-terminal domain containing protein, putative	0	0	0	0	0	0	0	0	0	-2.0144	0	1	1	0	0	Chr1_3A_Tb427v10	823907	825401	+
Tb427_000202600	Trypanosome variant surface glycoprotein (A-type), putative	0	0	0	0	0	0	0	0	0	-2.0144	0	1	1	0	0	Chr1_3A_Tb427v10	827073	827645	+
Tb427_000202700	hypothetical protein	0	0	0	0	0	0	0	0	0	-2.0144	0	1	1	0	0	Chr1_3A_Tb427v10	829818	830189	+
Tb427_000202800:pseudogene	hypothetical protein, conserved	0	1	0	0	0	0	0	0	0	-1.91487	-1.58049	0.39471	0.747235	-0.126543	0	Chr1_3A_Tb427v10	833098	834594	-
Tb427_000202900	hypothetical protein, conserved	0	0	0	0	0	0	0	0	0	-2.0144	0	1	1	0	0	Chr1_3A_Tb427v10	839516	839872	-
Tb427_000203000:pseudogene	Trypanosome variant surface glycoprotein C-terminal domain containing protein, putative	0	0	0	0	0	0	0	0	0	-2.0144	0	1	1	0	0	Chr1_3A_Tb427v10	842507	843728	-
Tb427_000203100	Trypanosomal VSG domain containing protein, putative	0	0	0	0	0	0	0	0	0	-2.0144	0	1	1	0	0	Chr1_3A_Tb427v10	843965	844675	-
Tb427_000203200:pseudogene	Trypanosomal VSG domain containing protein, putative	0	0	0	0	0	0	0	0	1	-1.91485	1.88123	0.294797	0.636446	0.196239	0	Chr1_3A_Tb427v10	846914	848305	-
Tb427_000203300	Trypanosomal VSG domain/Trypanosome variant surface glycoprotein C-terminal domain containing protein, putative	0	0	0	0	0	0	0	0	0	-2.0144	0	1	1	0	0	Chr1_3A_Tb427v10	849942	850817	-
Tb427_000203400:pseudogene	Trypanosomal VSG domain/Trypanosome variant surface glycoprotein C-terminal domain containing protein, putative	0	0	0	0	0	0	0	0	0	-2.0144	0	1	1	0	0	Chr1_3A_Tb427v10	852958	854459	-
Tb427_000203500	Trypanosomal VSG domain containing protein, putative	0	0	0	0	0	0	0	0	0	-2.0144	0	1	1	0	0	Chr1_3A_Tb427v10	860557	861195	-
Tb427_000203600:pseudogene	hypothetical protein	0	0	0	0	0	0	0	0	0	-2.0144	0	1	1	0	0	Chr1_3A_Tb427v10	861958	862936	-
Tb427_000203700:pseudogene	Trypanosomal VSG domain/Trypanosome variant surface glycoprotein C-terminal domain containing protein, putative	0	0	0	0	0	0	0	0	0	-2.0144	0	1	1	0	0	Chr1_3A_Tb427v10	863831	865441	-
Tb427_000203800:pseudogene	hypothetical protein	0	1	0	0	0	0	0	0	0	-1.91487	-1.58049	0.39471	0.747235	-0.126543	0	Chr1_3A_Tb427v10	868158	869277	-
Tb427_000203900:pseudogene	Trypanosomal VSG domain containing protein, putative	0	0	0	0	0	0	0	0	0	-2.0144	0	1	1	0	0	Chr1_3A_Tb427v10	871392	872695	-
Tb427_000204000:pseudogene	hypothetical protein	0	0	0	0	0	0	0	0	0	-2.0144	0	1	1	0	0	Chr1_3A_Tb427v10	872991	873862	-
Tb427_000204100	hypothetical protein, conserved	0	0	0	0	0	0	0	0	0	-2.0144	0	1	1	0	0	Chr1_3A_Tb427v10	875123	876634	-
Tb427_000204200:pseudogene	hypothetical protein, conserved	0	0	0	0	0	0	0	0	0	-2.0144	0	1	1	0	0	Chr1_3A_Tb427v10	878686	880077	-
Tb427_000204300:pseudogene	hypothetical protein, conserved	0	0	0	0	0	0	1	0	0	-1.91484	1.88135	0.294803	0.636446	0.196239	0	Chr1_3A_Tb427v10	882339	883815	-
Tb427_000204400	Trypanosomal VSG domain/Trypanosome variant surface glycoprotein C-terminal domain containing protein, putative	0	0	0	0	0	0	0	0	0	-2.0144	0	1	1	0	0	Chr1_3A_Tb427v10	885827	887194	-
Tb427_000204500:pseudogene	hypothetical protein	0	0	0	0	0	0	0	0	0	-2.0144	0	1	1	0	0	Chr1_3A_Tb427v10	887708	888546	-
Tb427_000204600:pseudogene	hypothetical protein, conserved	1	1	0	1	0	0	0	0	0	-1.73434	-2.80122	0.138463	0.488521	-0.311117	0	Chr1_3A_Tb427v10	889348	890244	+
Tb427_000204700:pseudogene	Retrotransposon hot spot protein, putative	0	2	1	1	2	0	0	1	1	-1.49989	-0.493096	0.704011	1	0	0	Chr1_3A_Tb427v10	890640	892151	+
Tb427_000204800:pseudogene	RNA polymerase Rpb2, domain 6, putative	1	1	1	2	1	1	1	6	2	-1.01453	1.19802	0.185493	0.571459	0.243015	0	Chr1_3A_Tb427v10	893482	895320	+
Tb427_000204900:pseudogene	hypothetical protein, conserved	0	0	0	0	0	0	0	0	0	-2.0144	0	1	1	0	0	Chr1_3A_Tb427v10	895875	896699	+
Tb427_000205000:pseudogene	hypothetical protein	0	0	0	0	0	0	0	0	0	-2.0144	0	1	1	0	0	Chr1_3A_Tb427v10	901865	902194	-
Tb427_000205100:pseudogene	Trypanosome variant surface glycoprotein (A-type), putative	0	0	0	0	1	0	1	0	1	-1.82171	2.67109	0.138154	0.488521	0.311117	0	Chr1_3A_Tb427v10	902829	904131	-
Tb427_000205200:pseudogene	hypothetical protein, conserved	0	0	0	0	0	0	0	0	0	-2.0144	0	1	1	0	0	Chr1_3A_Tb427v10	908765	909654	-
Tb427_000205300:pseudogene	hypothetical protein, conserved	0	0	0	0	0	0	1	0	0	-1.91484	1.88135	0.294803	0.636446	0.196239	0	Chr1_3A_Tb427v10	910915	911785	+
Tb427_000205400	Trypanosomal VSG domain/Trypanosome variant surface glycoprotein C-terminal domain containing protein, putative	0	0	0	0	0	0	2	0	0	-1.82171	2.67121	0.143868	0.488521	0.311117	0	Chr1_3A_Tb427v10	912309	913643	+
Tb427_000205500:pseudogene	hypothetical protein, conserved	0	0	0	0	0	0	0	0	0	-2.0144	0	1	1	0	0	Chr1_3A_Tb427v10	915081	915426	+
Tb427_000205600:pseudogene	hypothetical protein, conserved	0	0	0	0	0	0	0	2	0	-1.82179	2.66942	0.143792	0.488521	0.311117	0	Chr1_3A_Tb427v10	916689	918025	+
[truncated: 15,244 more rows]

## Sheet: MES VSG
nb: the putative MES promoter for Tb427_000108300 sits 8.9kb upstream of the ORF start
Gene	VSGnome ID	Description	Control.1	Control.2	Control.3	0h.1	0h.2	0h.3	72h.1	72h.2	72h.3	mean log2( fragments per million)	log2( fold-change )	p-value	adjusted.p-value [q]	directional log10(q)	DE?	Contig	Start	End	Strand
Tb427_000106600	Tb427VSG-397	Trypanosome variant surface glycoprotein C-terminal domain containing protein, putative	41	240	63	83	66	43	1159	1257	938	6.0725	3.40361	0.00101377	0.024972	1.60255	1	Chr10_5A_Tb427v10	2444	3994	-
Tb427_000108300	Tb427VSG-631	Trypanosomal VSG domain containing protein, putative	19	301	41	21	15	10	72	68	106	3.50498	-0.203003	0.863907	1	0	0	Chr10_5B_Tb427v10	763	2072	-
Tb427_000173600	Tb427VSG-653	Trypanosome variant surface glycoprotein (A-type), putative	7855	7860	4926	7062	8135	9509	11323	12603	17375	10.2564	1.00721	0.00640757	0.086317	1.0639	1	Chr11_5A_Tb427v10	8086	9480	-
Tb427_000288600	Tb427VSG-639	Trypanosome variant surface glycoprotein (A-type), putative	0	3	0	0	3	1	14	12	10	-0.0935271	3.80743	1.95558e-06	0.00035125	3.45438	1	Chr3_5A_Tb427v10	1138	2577	-
Tb427_000304300	Tb427VSG-531	Trypanosome variant surface glycoprotein (A-type), putative	89	343	150	109	62	68	1178	1264	985	6.19543	2.73872	0.0014285	0.0325815	1.48703	1	Chr3_5B_Tb427v10	1716	3194	-
Tb427_000369100	Tb427VSG-582	Trypanosome variant surface glycoprotein (A-type)/Trypanosome variant surface glycoprotein C-terminal domain containing protein, putative	1	8	7	4	3	5	48	52	51	1.71062	3.31507	4.2364e-13	2.43494e-09	8.61351	1	Chr5_3B_Tb427v10	72864	74321	-
Tb427_000524500	Tb427VSG-1954	Trypanosomal VSG domain/Trypanosome variant surface glycoprotein C-terminal domain containing protein, putative	52	135	81	133	121	91	1724	1974	1521	6.64304	4.13353	1.44262e-05	0.00142293	2.84682	1	Chr8_5B_Tb427v10	3545	5110	-
Tb427_000615900	Tb427VSG-559	Trypanosome variant surface glycoprotein (A-type), putative	5	19	11	7	8	4	105	133	150	2.97483	3.62187	4.83119e-17	8.33041e-13	12.0793	1	Chr9_5A_Tb427v10	1697	3163	-
Tb427_000627000	Tb427VSG-636	Trypanosome variant surface glycoprotein (A-type), putative	8	40	12	21	18	13	340	414	363	4.42476	4.20873	3.38048e-05	0.00259916	2.58517	1	Chr9_5B_Tb427v10	1286	2713	-

## Sheet: BES VSG
Gene	Description	Control.1	Control.2	Control.3	0h.1	0h.2	0h.3	72h.1	72h.2	72h.3	mean log2( fragments per million)	log2( fold-change )	p-value	adjusted.p-value [q]	directional log10(q)	DE?	Contig	Start	End	Strand
Tb427_000015900:pseudogene	Trypanosomal VSG domain/Trypanosome variant surface glycoprotein C-terminal domain containing protein, putative	261	256	331	177	138	237	145	115	222	4.75259	-0.662179	0.106174	0.449157	-0.347602	0	BES1_Tb427v10	69440	70855	+
Tb427_000016000	Trypanosome variant surface glycoprotein (A-type), putative	1030803	896823	724489	1012383	835510	686825	644685	730554	864237	16.6706	-0.279094	0.08458	0.393103	-0.405493	0	BES1_Tb427v10	75570	77000	+
Tb427_000844600	unspecified product	4	6	0	1	0	0	6	6	12	-0.206737	1.51344	0.0208225	0.181262	0.741692	0	BES14_Tb427v10	42822	44255	+
Tb427_000634700	Trypanosome variant surface glycoprotein (A-type), putative	0	0	0	0	0	0	1	1	0	-1.82175	2.67032	0.138119	0.488521	0.311117	0	Tb427VSG19_unitig_Tb427v10	19576	21045	+
Tb427_000012200:pseudogene	Trypanosomal VSG domain/Trypanosome variant surface glycoprotein C-terminal domain containing protein, putative	0	0	0	0	0	0	0	0	0	-2.0144	0	1	1	0	0	BES15_Tb427v10	65568	67074	+
Tb427_000166300	Trypanosomal VSG domain containing protein, putative	0	0	0	0	0	0	0	1	0	-1.91488	1.88044	0.294755	0.636446	0.196239	0	Chr11_3B_Tb427v10	684524	685981	-
Tb427_000012400:pseudogene	Trypanosomal VSG domain/Trypanosome variant surface glycoprotein C-terminal domain containing protein, putative	33	501	66	24	20	28	74	140	271	4.31227	0.0664421	0.958403	1	0	0	BES15_Tb427v10	88188	89744	+
Tb427_000018400	Trypanosomal VSG domain/Trypanosome variant surface glycoprotein C-terminal domain containing protein, putative	1227	1297	796	840	1070	1018	673	2185	1538	7.24377	0.499651	0.306639	0.652681	0.185299	0	BES2_Tb427v10	76769	78352	+
Tb427_000005900	Trypanosomal VSG domain/Trypanosome variant surface glycoprotein C-terminal domain containing protein, putative	19	138	26	31	32	20	154	175	188	3.72079	1.70239	0.0563315	0.32562	0.487289	0	BES10_Tb427v10	37132	38745	+
Tb427_000025600	Trypanosomal VSG domain/Trypanosome variant surface glycoprotein C-terminal domain containing protein, putative	4	147	29	7	21	17	40	43	119	2.83415	0.542208	0.67047	1	0	0	BES7_Tb427v10	82389	83918	+
Tb427_000020200:pseudogene	Trypanosome variant surface glycoprotein (A-type)/Trypanosome variant surface glycoprotein C-terminal domain containing protein, putative	7	47	7	1	11	8	18	41	72	1.87273	1.49952	0.210889	0.621176	0.206785	0	BES3_Tb427v10	62915	64519	+
Tb427_000021900	Trypanosome variant surface glycoprotein (A-type), putative	2	46	25	2	3	3	16	15	28	1.38845	0.0811364	0.941931	1	0	0	BES4_Tb427v10	63681	65111	+
Tb427_000014000	Trypanosome variant surface glycoprotein (A-type)/Trypanosome variant surface glycoprotein C-terminal domain containing protein, putative	5	79	16	7	3	5	26	19	59	1.99277	0.390525	0.727596	1	0	0	BES17_Tb427v10	77325	78824	+
Tb427_000009500:pseudogene	Trypanosome variant surface glycoprotein (A-type), putative	10	134	24	10	15	12	58	65	107	2.90049	0.798837	0.457712	0.827289	0.0823428	0	BES13_Tb427v10	61539	63027	+
Tb427_000500400	Trypanosomal VSG domain containing protein, putative	82	323	188	150	80	47	994	771	439	5.71365	1.99994	0.00945873	0.112403	0.949222	0	Chr8_3B_Tb427v10	17935	19401	+
Tb427_000023600	Trypanosome variant surface glycoprotein (A-type)/Trypanosome variant surface glycoprotein C-terminal domain containing protein, putative	4	94	14	6	4	7	59	51	81	2.51478	1.12355	0.325898	0.681394	0.166602	0	BES5_Tb427v10	62077	63657	+
Tb427_000006800:pseudogene	Trypanosomal VSG domain containing protein, putative	0	1	0	0	0	0	0	1	3	-1.57379	1.97216	0.170048	0.542686	0.265451	0	BES11_Tb427v10	41624	42667	+

## Sheet: MC VSG
Gene	Description	Control.1	Control.2	Control.3	0h.1	0h.2	0h.3	72h.1	72h.2	72h.3	mean log2( fragments per million)	log2( fold-change )	p-value	adjusted.p-value [q]	directional log10(q)	DE?	Contig	Start	End	Strand
Tb427_000836500:pseudogene	Trypanosomal VSG domain containing protein, putative	0	0	0	0	0	0	0	0	1	-1.91485	1.88123	0.294797	0.636446	0.196239	0	unitig_490_Tb427v10	14114	15505	+
Tb427_000631600	Trypanosomal VSG domain/Trypanosome variant surface glycoprotein C-terminal domain containing protein, putative	0	0	0	0	0	0	0	0	0	-2.0144	0	1	1	0	0	Tb427VSG-3340_unitig_Tb427v10	12826	14400	+
Tb427_000629700	Trypanosomal VSG domain/Trypanosome variant surface glycoprotein C-terminal domain containing protein, putative	0	0	0	0	0	0	2	0	0	-1.82171	2.67121	0.143868	0.488521	0.311117	0	Tb427VSG-1117_unitig_Tb427v10	6226	7755	+
Tb427_000836200:pseudogene	Trypanosomal VSG domain containing protein, putative	0	0	0	0	0	0	0	0	0	-2.0144	0	1	1	0	0	unitig_464_Tb427VSG-315_and_Tb427VSG-369_Tb427v10	15858	17429	+
Tb427_000804600	Trypanosome variant surface glycoprotein (A-type)/Trypanosome variant surface glycoprotein C-terminal domain containing protein, putative	0	0	0	0	0	0	1	0	0	-1.91484	1.88135	0.294803	0.636446	0.196239	0	unitig_2706_Tb427VSG-476_Tb427v10	11563	13074	+
Tb427_000844500	Trypanosomal VSG domain containing protein, putative	0	0	0	0	0	0	1	0	0	-1.91484	1.88135	0.294803	0.636446	0.196239	0	unitig_835_Tb427v10	3973	5394	+
Tb427_000631800	Trypanosome variant surface glycoprotein (A-type)/Trypanosome variant surface glycoprotein C-terminal domain containing protein, putative	0	1	0	0	0	0	0	0	1	-1.82175	0.300738	0.863842	1	0	0	Tb427VSG-365_unitig_Tb427v10	7859	9433	+
Tb427_000805900	Trypanosome variant surface glycoprotein (A-type), putative	1	1	0	689	932	1167	869	745	729	5.74428	2.22885	0.174827	0.551609	0.258368	0	unitig_2736_Tb427VSG-31_Tb427v10	18788	20245	+
Tb427_000632100	Trypanosome variant surface glycoprotein (A-type)/Trypanosome variant surface glycoprotein C-terminal domain containing protein, putative	0	0	3	0	0	0	0	0	0	-1.73423	-2.80312	0.152713	0.506489	-0.29543	0	Tb427VSG-416_unitig_Tb427v10	15706	17247	+
Tb427_000795400	Trypanosomal VSG domain/Trypanosome variant surface glycoprotein C-terminal domain containing protein, putative	0	0	0	0	1	0	0	1	2	-1.73427	3.17781	0.0717522	0.360448	0.443157	0	unitig_2575_Tb427v10	11264	12754	+
Tb427_000631300:pseudogene	Trypanosomal VSG domain/Trypanosome variant surface glycoprotein C-terminal domain containing protein, putative	0	0	0	0	0	0	0	0	0	-2.0144	0	1	1	0	0	Tb427VSG-23_unitig_Tb427v10	16183	17724	+
Tb427_000633400	Trypanosomal VSG domain containing protein, putative	0	0	0	0	0	0	0	0	0	-2.0144	0	1	1	0	0	Tb427VSG-620_unitig_Tb427v10	18716	20158	+
Tb427_000633600	Trypanosome variant surface glycoprotein (A-type), putative	0	0	0	0	0	0	0	0	0	-2.0144	0	1	1	0	0	Tb427VSG-637_unitig_Tb427v10	7777	9201	+
Tb427_000632300	Trypanosome variant surface glycoprotein (A-type)/Trypanosome variant surface glycoprotein C-terminal domain containing protein, putative	0	0	0	0	0	0	0	0	0	-2.0144	0	1	1	0	0	Tb427VSG-444_unitig_Tb427v10	16265	17794	+
Tb427_000633800	Trypanosome variant surface glycoprotein (A-type)/Trypanosome variant surface glycoprotein C-terminal domain containing protein, putative	0	0	0	0	0	0	0	0	0	-2.0144	0	1	1	0	0	Tb427VSG-647_unitig_Tb427v10	7093	8508	+
Tb427_000634100:pseudogene	Trypanosome variant surface glycoprotein (A-type), putative	0	0	0	0	0	0	0	0	0	-2.0144	0	1	1	0	0	Tb427VSG-666_unitig_Tb427v10	14403	15761	+
Tb427_000631500	Trypanosome variant surface glycoprotein (A-type), putative	0	0	0	0	0	0	0	1	0	-1.91488	1.88044	0.294755	0.636446	0.196239	0	Tb427VSG-3338_unitig_Tb427v10	7776	9284	+
Tb427_000641700	Trypanosome variant surface glycoprotein (A-type)/Trypanosome variant surface glycoprotein C-terminal domain containing protein, putative	0	0	0	0	0	0	0	0	0	-2.0144	0	1	1	0	0	unitig_1692_Tb427v10	1364	2797	-
Tb427_000630000:pseudogene	Trypanosome variant surface glycoprotein (A-type)/Trypanosome variant surface glycoprotein C-terminal domain containing protein, putative	0	0	0	0	0	0	0	0	0	-2.0144	0	1	1	0	0	Tb427VSG-1849_unitig_Tb427v10	16374	17866	+
Tb427_000800500	Trypanosomal VSG domain containing protein, putative	0	0	0	0	0	0	0	0	0	-2.0144	0	1	1	0	0	unitig_2623_Tb427v10	17929	19197	+
Tb427_000630300	Trypanosomal VSG domain/Trypanosome variant surface glycoprotein C-terminal domain containing protein, putative	0	0	0	0	0	0	0	0	0	-2.0144	0	1	1	0	0	Tb427VSG-1963_unitig_Tb427v10	6385	7839	+
Tb427_000843600	Trypanosomal VSG domain/Trypanosome variant surface glycoprotein C-terminal domain containing protein, putative	0	0	0	0	0	0	0	0	2	-1.82172	2.67098	0.143858	0.488521	0.311117	0	unitig_745_Tb427VSG-424_Tb427v10	11759	13297	+
Tb427_000632800	Trypanosome variant surface glycoprotein C-terminal domain containing protein, putative	0	0	0	0	0	0	3	0	0	-1.73422	3.17891	0.0786801	0.376856	0.423825	0	Tb427VSG-575_unitig_Tb427v10	13411	14871	+
Tb427_000631100	Trypanosomal VSG domain/Trypanosome variant surface glycoprotein C-terminal domain containing protein, putative	0	0	0	0	0	0	0	0	0	-2.0144	0	1	1	0	0	Tb427VSG-2075_unitig_Tb427v10	7601	8935	+
Tb427_000632700	Trypanosome variant surface glycoprotein (A-type), putative	0	0	0	0	0	0	1	0	0	-1.91484	1.88135	0.294803	0.636446	0.196239	0	Tb427VSG-542_unitig_Tb427v10	10171	11643	+
Tb427_000630100	Trypanosome variant surface glycoprotein (A-type)/Trypanosome variant surface glycoprotein C-terminal domain containing protein, putative	0	0	1	0	0	0	1	0	0	-1.82171	0.300331	0.864008	1	0	0	Tb427VSG-1849_unitig_Tb427v10	19384	20919	+
Tb427_000633500	Trypanosome variant surface glycoprotein (A-type), putative	0	0	0	0	0	0	2	3	0	-1.57383	3.84874	0.0217562	0.185643	0.731321	0	Tb427VSG-622_unitig_Tb427v10	11334	12749	+

## Sheet: CI VSG
Gene	Description	Control.1	Control.2	Control.3	0h.1	0h.2	0h.3	72h.1	72h.2	72h.3	mean log2( fragments per million)	log2( fold-change )	p-value	adjusted.p-value [q]	directional log10(q)	DE?	Contig	Start	End	Strand
Tb427_000354900	Trypanosomal VSG domain containing protein, putative	0	0	0	0	0	0	0	0	0	-2.0144	0	1	1	0	0	Chr5_3A_Tb427v10	148622	149660	+
Tb427_000354000	Trypanosomal VSG domain/Trypanosome variant surface glycoprotein C-terminal domain containing protein, putative	1	0	0	0	0	0	3	2	1	-1.42934	2.51474	0.055108	0.322007	0.492135	0	Chr5_3A_Tb427v10	130528	132252	-
Tb427_000405300	Trypanosome variant surface glycoprotein (A-type)/Trypanosome variant surface glycoprotein C-terminal domain containing protein, putative	0	0	1	1	0	0	4	2	1	-1.29816	1.99072	0.0817359	0.383991	0.415679	0	Chr6_3A_Tb427v10	839196	840728	-
Tb427_000365500:pseudogene	Trypanosome variant surface glycoprotein (A-type), putative	0	0	0	0	0	0	1	0	0	-1.91484	1.88135	0.294803	0.636446	0.196239	0	Chr5_3A_Tb427v10	487360	488952	-
Tb427_000266600	Trypanosome variant surface glycoprotein (A-type), putative	0	0	0	0	0	0	0	0	0	-2.0144	0	1	1	0	0	Chr1_3B_Tb427v10	673235	674848	-
Tb427_000156600	Trypanosomal VSG domain containing protein, putative	0	0	0	0	0	0	1	0	0	-1.91484	1.88135	0.294803	0.636446	0.196239	0	Chr11_3B_Tb427v10	388970	389893	+
Tb427_000527600	Trypanosomal VSG domain containing protein, putative	0	0	0	0	0	0	0	0	0	-2.0144	0	1	1	0	0	Chr8_5B_Tb427v10	104952	106001	+
Tb427_000208200:pseudogene	Trypanosomal VSG domain/Trypanosome variant surface glycoprotein C-terminal domain containing protein, putative	0	0	0	0	0	0	1	0	0	-1.91484	1.88135	0.294803	0.636446	0.196239	0	Chr1_3A_Tb427v10	987183	988679	-
Tb427_000181300	Trypanosomal VSG domain containing protein, putative	0	0	0	0	0	0	0	0	0	-2.0144	0	1	1	0	0	Chr1_3A_Tb427v10	189165	190740	-
Tb427_000193400:pseudogene	Trypanosomal VSG domain/Trypanosome variant surface glycoprotein C-terminal domain containing protein, putative	0	0	0	0	0	0	0	0	0	-2.0144	0	1	1	0	0	Chr1_3A_Tb427v10	572344	573848	-
Tb427_000353200:pseudogene	Trypanosomal VSG domain containing protein, putative	0	0	0	0	0	0	0	0	0	-2.0144	0	1	1	0	0	Chr5_3A_Tb427v10	110867	112414	-
Tb427_000252800	Trypanosome variant surface glycoprotein (A-type), putative	0	0	0	0	0	0	0	0	0	-2.0144	0	1	1	0	0	Chr1_3B_Tb427v10	246543	248024	-
Tb427_000566600:pseudogene	Trypanosomal VSG domain containing protein, putative	0	0	0	0	0	0	1	0	3	-1.65175	3.55351	0.0396067	0.263847	0.578647	0	Chr9_3A_Tb427v10	481809	483349	-
Tb427_000382200:pseudogene	Trypanosomal VSG domain containing protein, putative	0	0	0	0	0	0	1	0	0	-1.91484	1.88135	0.294803	0.636446	0.196239	0	Chr6_3A_Tb427v10	125218	126631	-
Tb427_000437400	Trypanosome variant surface glycoprotein C-terminal domain containing protein, putative	0	0	0	0	0	1	0	1	0	-1.91488	1.88044	0.294755	0.636446	0.196239	0	Chr6_3B_Tb427v10	545548	546296	-
Tb427_000226800	Trypanosomal VSG domain containing protein, putative	0	0	0	0	0	0	0	0	0	-2.0144	0	1	1	0	0	Chr1_3A_Tb427v10	1573427	1574098	-
Tb427_000289400	Trypanosome variant surface glycoprotein C-terminal domain containing protein, putative	0	0	0	0	0	0	0	2	0	-1.82179	2.66942	0.143792	0.488521	0.311117	0	Chr3_5A_Tb427v10	36285	37766	+
Tb427_000220700:pseudogene	Trypanosomal VSG domain/Trypanosome variant surface glycoprotein C-terminal domain containing protein, putative	0	0	0	0	0	0	0	0	0	-2.0144	0	1	1	0	0	Chr1_3A_Tb427v10	1374970	1376518	+
Tb427_000150100:pseudogene	Trypanosomal VSG domain containing protein, putative	0	0	0	0	0	0	0	0	0	-2.0144	0	1	1	0	0	Chr11_3B_Tb427v10	176779	178278	-
Tb427_000598500	Trypanosomal VSG domain/Trypanosome variant surface glycoprotein C-terminal domain containing protein, putative	0	0	0	0	0	0	0	0	1	-1.91485	1.88123	0.294797	0.636446	0.196239	0	Chr9_3A_Tb427v10	1422233	1423807	-
Tb427_000148600	Trypanosome variant surface glycoprotein (A-type), putative	0	0	0	0	0	0	0	0	0	-2.0144	0	1	1	0	0	Chr11_3B_Tb427v10	131812	133020	-
Tb427_000613600	Trypanosome variant surface glycoprotein (A-type), putative	0	1	0	0	0	0	0	0	0	-1.91487	-1.58049	0.39471	0.747235	-0.126543	0	Chr9_3B_Tb427v10	420186	421394	-
Tb427_000451400:pseudogene	Trypanosome variant surface glycoprotein (A-type)/Trypanosome variant surface glycoprotein C-terminal domain containing protein, putative	0	0	0	0	0	0	1	0	0	-1.91484	1.88135	0.294803	0.636446	0.196239	0	Chr6_3B_Tb427v10	981653	983147	-
Tb427_000064000	Trypanosomal VSG domain/Trypanosome variant surface glycoprotein C-terminal domain containing protein, putative	0	0	0	0	0	0	1	0	2	-1.73423	3.17868	0.0717806	0.360448	0.443157	0	Chr10_3A_Tb427v10	1246673	1248184	+
Tb427_000254300:pseudogene	Trypanosomal VSG domain/Trypanosome variant surface glycoprotein C-terminal domain containing protein, putative	0	0	0	0	0	0	0	0	0	-2.0144	0	1	1	0	0	Chr1_3B_Tb427v10	302556	304107	+
Tb427_000619500:pseudogene	Trypanosome variant surface glycoprotein (A-type)/Trypanosome variant surface glycoprotein C-terminal domain containing protein, putative	0	0	0	0	0	0	0	0	0	-2.0144	0	1	1	0	0	Chr9_5A_Tb427v10	105354	106952	+
Tb427_000586500:pseudogene	Trypanosomal VSG domain containing protein, putative	0	0	0	0	0	0	0	1	0	-1.91488	1.88044	0.294755	0.636446	0.196239	0	Chr9_3A_Tb427v10	1059324	1060951	+
Tb427_000414000	Trypanosome variant surface glycoprotein (A-type), putative	0	0	0	0	0	0	0	0	0	-2.0144	0	1	1	0	0	Chr6_3A_Tb427v10	1107684	1109180	-
Tb427_000246000	Trypanosomal VSG domain containing protein, putative	585	489	599	635	201	49	499	514	417	6.05109	-0.260488	0.00291274	0.0520999	-1.28316	0	Chr1_3B_Tb427v10	22603	23997	+
Tb427_000313300	Trypanosome variant surface glycoprotein (A-type)/Trypanosome variant surface glycoprotein C-terminal domain containing protein, putative	0	0	0	0	0	0	2	0	1	-1.73423	3.1788	0.0717844	0.360448	0.443157	0	Chr4_3A_Tb427v10	248392	249894	-
Tb427_000261600	Trypanosome variant surface glycoprotein C-terminal domain containing protein, putative	0	0	0	0	0	0	0	0	0	-2.0144	0	1	1	0	0	Chr1_3B_Tb427v10	514150	515664	-
Tb427_000058500:pseudogene	Trypanosome variant surface glycoprotein (A-type), putative	0	0	0	0	0	0	0	0	0	-2.0144	0	1	1	0	0	Chr10_3A_Tb427v10	1036505	1037869	+
Tb427_000493100	Trypanosome variant surface glycoprotein (A-type), putative	0	0	0	0	0	0	0	1	2	-1.73427	3.17781	0.0717522	0.360448	0.443157	0	Chr8_3A_Tb427v10	285906	287063	+
Tb427_000104600	Trypanosomal VSG domain/Trypanosome variant surface glycoprotein C-terminal domain containing protein, putative	0	0	0	0	0	0	0	0	0	-2.0144	0	1	1	0	0	Chr10_3B_Tb427v10	906889	908319	-
Tb427_000521200:pseudogene	Trypanosomal VSG domain/Trypanosome variant surface glycoprotein C-terminal domain containing protein, putative	0	0	0	0	0	0	0	2	0	-1.82179	2.66942	0.143792	0.488521	0.311117	0	Chr8_5A_Tb427v10	683171	684678	+
Tb427_000622300:pseudogene	Trypanosomal VSG domain containing protein, putative	0	0	0	0	0	0	0	0	0	-2.0144	0	1	1	0	0	Chr9_5A_Tb427v10	195387	196826	+
Tb427_000580200	Trypanosomal VSG domain containing protein, putative	0	1	0	0	2	0	6	3	1	-1.17779	3.21874	0.00746198	0.0961845	1.01689	1	Chr9_3A_Tb427v10	873527	875257	-
Tb427_000100400:pseudogene	Trypanosomal VSG domain containing protein, putative	0	0	0	0	0	0	0	0	1	-1.91485	1.88123	0.294797	0.636446	0.196239	0	Chr10_3B_Tb427v10	760994	762517	-
Tb427_000511600:pseudogene	Trypanosomal VSG domain containing protein, putative	0	0	0	0	0	0	5	2	2	-1.29807	4.65337	0.00207133	0.0416756	1.38012	1	Chr8_5A_Tb427v10	339538	340848	+
Tb427_000193300:pseudogene	Trypanosomal VSG domain containing protein, putative	0	0	0	0	0	0	1	0	0	-1.91484	1.88135	0.294803	0.636446	0.196239	0	Chr1_3A_Tb427v10	569856	571142	-
Tb427_000470700:pseudogene	Trypanosomal VSG domain/Trypanosome variant surface glycoprotein C-terminal domain containing protein, putative	0	0	0	0	0	0	0	0	0	-2.0144	0	1	1	0	0	Chr7_5A_Tb427v10	498097	499601	+
Tb427_000302600:pseudogene	Trypanosomal VSG domain containing protein, putative	0	0	0	0	0	1	0	0	0	-2.0144	0	1	1	0	0	Chr3_5A_Tb427v10	445542	447053	+
Tb427_000223500:pseudogene	Trypanosomal VSG domain/Trypanosome variant surface glycoprotein C-terminal domain containing protein, putative	5	10	11	8	8	11	27	13	14	0.851114	1.08917	0.0096221	0.113484	0.945065	0	Chr1_3A_Tb427v10	1469940	1471529	-
Tb427_000171300	Trypanosomal VSG domain/Trypanosome variant surface glycoprotein C-terminal domain containing protein, putative	0	0	0	0	0	0	0	0	0	-2.0144	0	1	1	0	0	Chr11_3B_Tb427v10	840880	842406	+
Tb427_000104800	Trypanosome variant surface glycoprotein (A-type), putative	0	0	0	0	0	0	0	0	0	-2.0144	0	1	1	0	0	Chr10_3B_Tb427v10	910236	911723	-
Tb427_000136300:pseudogene	Trypanosome variant surface glycoprotein (A-type), putative	0	0	0	0	0	0	1	0	0	-1.91484	1.88135	0.294803	0.636446	0.196239	0	Chr11_3A_Tb427v10	823798	824880	-
Tb427_000337400	Trypanosome variant surface glycoprotein (A-type), putative	0	0	0	0	0	0	1	0	0	-1.91484	1.88135	0.294803	0.636446	0.196239	0	Chr4_3B_Tb427v10	77684	78310	-
Tb427_000595600	Trypanosomal VSG domain/Trypanosome variant surface glycoprotein C-terminal domain containing protein, putative	0	0	0	0	0	0	1	0	1	-1.82171	2.67109	0.138154	0.488521	0.311117	0	Chr9_3A_Tb427v10	1348206	1349786	-
Tb427_000573300:pseudogene	Trypanosomal VSG domain containing protein, putative	0	0	0	0	0	0	0	0	1	-1.91485	1.88123	0.294797	0.636446	0.196239	0	Chr9_3A_Tb427v10	669671	671024	-
Tb427_000242500:pseudogene	Trypanosomal VSG domain containing protein, putative	0	0	1	0	1	0	0	0	0	-1.91484	-1.58102	0.394759	0.747235	-0.126543	0	Chr1_3A_Tb427v10	2069853	2071299	-
Tb427_000398800:pseudogene	Trypanosome variant surface glycoprotein (A-type)/Trypanosome variant surface glycoprotein C-terminal domain containing protein, putative	0	0	0	0	0	0	0	1	0	-1.91488	1.88044	0.294755	0.636446	0.196239	0	Chr6_3A_Tb427v10	619247	620820	-
Tb427_000260000	Trypanosome variant surface glycoprotein (A-type)/Trypanosome variant surface glycoprotein C-terminal domain containing protein, putative	0	0	0	0	0	0	0	0	0	-2.0144	0	1	1	0	0	Chr1_3B_Tb427v10	466309	467841	-
Tb427_000073600:pseudogene	Trypanosomal VSG domain containing protein, putative	0	0	0	0	0	0	0	1	0	-1.91488	1.88044	0.294755	0.636446	0.196239	0	Chr10_3A_Tb427v10	1562498	1563926	-
Tb427_000147000	Trypanosomal VSG domain/Trypanosome variant surface glycoprotein C-terminal domain containing protein, putative	0	0	0	0	0	0	0	1	0	-1.91488	1.88044	0.294755	0.636446	0.196239	0	Chr11_3B_Tb427v10	66904	68349	+
Tb427_000581700	Trypanosomal VSG domain/Trypanosome variant surface glycoprotein C-terminal domain containing protein, putative	1	2	0	1	0	0	0	2	2	-1.36237	0.388334	0.732668	1	0	0	Chr9_3A_Tb427v10	925297	927003	+
Tb427_000431500:pseudogene	Trypanosome variant surface glycoprotein (A-type)/Trypanosome variant surface glycoprotein C-terminal domain containing protein, putative	0	0	0	0	0	0	0	1	2	-1.73427	3.17781	0.0717522	0.360448	0.443157	0	Chr6_3B_Tb427v10	337070	338534	-
Tb427_000265200	Trypanosome variant surface glycoprotein (A-type)/Trypanosome variant surface glycoprotein C-terminal domain containing protein, putative	0	0	0	0	0	0	0	0	0	-2.0144	0	1	1	0	0	Chr1_3B_Tb427v10	614411	615958	-
Tb427_000095100	Trypanosome variant surface glycoprotein (A-type), putative	0	0	0	1	0	0	0	0	0	-1.91494	-1.57929	0.394608	0.747235	-0.126543	0	Chr10_3B_Tb427v10	589184	590626	+
Tb427_000145800:pseudogene	Trypanosome variant surface glycoprotein (A-type), putative	0	0	1	0	0	0	0	0	2	-1.73423	1.08996	0.500045	0.868047	0.061457	0	Chr11_3B_Tb427v10	39762	41141	-
Tb427_000353400	Trypanosome variant surface glycoprotein (A-type)/Trypanosome variant surface glycoprotein C-terminal domain containing protein, putative	0	0	0	0	0	0	2	0	0	-1.82171	2.67121	0.143868	0.488521	0.311117	0	Chr5_3A_Tb427v10	114450	115802	-
Tb427_000169000:pseudogene	Trypanosome variant surface glycoprotein (A-type)/Trypanosome variant surface glycoprotein C-terminal domain containing protein, putative	0	0	0	0	0	0	0	0	0	-2.0144	0	1	1	0	0	Chr11_3B_Tb427v10	773226	774797	+
Tb427_000326200:pseudogene	Trypanosomal VSG domain containing protein, putative	0	0	0	0	0	0	1	1	0	-1.82175	2.67032	0.138119	0.488521	0.311117	0	Chr4_3A_Tb427v10	654663	656023	-
Tb427_000177000:pseudogene	Trypanosomal VSG domain/Trypanosome variant surface glycoprotein C-terminal domain containing protein, putative	0	0	0	1	0	0	1	0	1	-1.73433	1.0918	0.493005	0.86437	0.0633004	0	Chr1_3A_Tb427v10	66987	68546	-
Tb427_000496700	Trypanosomal VSG domain/Trypanosome variant surface glycoprotein C-terminal domain containing protein, putative	0	0	0	1	0	0	1	4	2	-1.3624	2.72563	0.0327799	0.244093	0.612444	0	Chr8_3A_Tb427v10	384491	386169	+
Tb427_000401700:pseudogene	Trypanosomal VSG domain containing protein, putative	1	0	0	0	1	0	0	1	7	-1.29804	2.90931	0.0262834	0.210109	0.677556	0	Chr6_3A_Tb427v10	728085	729780	-
Tb427_000479900	Trypanosome variant surface glycoprotein (A-type), putative	0	0	0	0	0	0	2	1	1	-1.65178	3.55287	0.035838	0.253273	0.596412	0	Chr7_5A_Tb427v10	758639	759871	+
Tb427_000224400	Trypanosomal VSG domain containing protein, putative	0	0	0	0	0	0	0	1	1	-1.82175	2.6702	0.138113	0.488521	0.311117	0	Chr1_3A_Tb427v10	1497759	1499051	-
Tb427_000154600	Trypanosomal VSG domain containing protein, putative	0	0	0	0	0	0	0	0	0	-2.0144	0	1	1	0	0	Chr11_3B_Tb427v10	324222	325676	-
Tb427_000594300:pseudogene	Trypanosomal VSG domain/Trypanosome variant surface glycoprotein C-terminal domain containing protein, putative	0	0	0	0	0	0	1	1	0	-1.82175	2.67032	0.138119	0.488521	0.311117	0	Chr9_3A_Tb427v10	1299448	1300958	+
Tb427_000448400:pseudogene	Trypanosomal VSG domain containing protein, putative	0	0	0	1	0	0	1	0	0	-1.82181	0.302059	0.86336	1	0	0	Chr6_3B_Tb427v10	891990	893483	-
Tb427_000446100	Trypanosomal VSG domain/Trypanosome variant surface glycoprotein C-terminal domain containing protein, putative	6	0	5	2	0	1	16	11	14	0.266356	2.04377	0.000345147	0.0118524	1.92619	1	Chr6_3B_Tb427v10	817791	819374	-
Tb427_000594900	Trypanosome variant surface glycoprotein (A-type)/Trypanosome variant surface glycoprotein C-terminal domain containing protein, putative	0	0	0	0	0	0	0	0	0	-2.0144	0	1	1	0	0	Chr9_3A_Tb427v10	1321205	1322761	-
Tb427_000051700	Trypanosomal VSG domain containing protein, putative	0	0	0	0	0	0	0	0	0	-2.0144	0	1	1	0	0	Chr10_3A_Tb427v10	818329	819666	-
Tb427_000215200:pseudogene	Trypanosome variant surface glycoprotein (A-type), putative	0	0	0	0	0	0	0	0	0	-2.0144	0	1	1	0	0	Chr1_3A_Tb427v10	1206947	1208176	-
Tb427_000511400:pseudogene	Trypanosomal VSG domain containing protein, putative	0	0	0	0	0	0	1	2	1	-1.65182	3.55201	0.035818	0.253273	0.596412	0	Chr8_5A_Tb427v10	335333	336814	+
Tb427_000543100	Trypanosomal VSG domain/Trypanosome variant surface glycoprotein C-terminal domain containing protein, putative	0	0	0	0	0	0	0	1	2	-1.73427	3.17781	0.0717522	0.360448	0.443157	0	Chr8_5B_Tb427v10	581007	582551	+
Tb427_000422600:pseudogene	Trypanosomal VSG domain containing protein, putative	0	0	0	0	0	0	0	2	0	-1.82179	2.66942	0.143792	0.488521	0.311117	0	Chr6_3B_Tb427v10	56204	57778	-
Tb427_000460000:pseudogene	Trypanosomal VSG domain/Trypanosome variant surface glycoprotein C-terminal domain containing protein, putative	0	1	4	0	1	0	0	7	8	-0.734166	1.90967	0.0508808	0.307849	0.511662	0	Chr7_5A_Tb427v10	201962	203422	+
Tb427_000231100	Trypanosomal VSG domain/Trypanosome variant surface glycoprotein C-terminal domain containing protein, putative	0	0	0	3	0	0	1	2	0	-1.50006	0.379035	0.771366	1	0	0	Chr1_3A_Tb427v10	1708163	1709743	+
Tb427_000457600:pseudogene	Trypanosome variant surface glycoprotein (A-type)/Trypanosome variant surface glycoprotein C-terminal domain containing protein, putative	0	0	0	0	0	0	1	0	0	-1.91484	1.88135	0.294803	0.636446	0.196239	0	Chr7_5A_Tb427v10	129656	131127	+
Tb427_000566400:pseudogene	Trypanosome variant surface glycoprotein C-terminal domain containing protein, putative	0	0	0	0	0	0	0	0	0	-2.0144	0	1	1	0	0	Chr9_3A_Tb427v10	478488	480098	-
Tb427_000308600	Trypanosome variant surface glycoprotein (A-type)/Trypanosome variant surface glycoprotein C-terminal domain containing protein, putative	0	0	1	1	0	0	2	3	2	-1.29821	1.98983	0.0791618	0.377694	0.42286	0	Chr4_3A_Tb427v10	106378	107913	-
Tb427_000559600	Trypanosome variant surface glycoprotein (A-type)/Trypanosome variant surface glycoprotein C-terminal domain containing protein, putative	0	0	0	0	0	0	0	2	0	-1.82179	2.66942	0.143792	0.488521	0.311117	0	Chr9_3A_Tb427v10	282137	283579	-
Tb427_000380300	Trypanosomal VSG domain containing protein, putative	0	0	0	0	0	0	0	0	0	-2.0144	0	1	1	0	0	Chr6_3A_Tb427v10	59588	60637	-
Tb427_000574200:pseudogene	Trypanosomal VSG domain containing protein, putative	0	0	0	0	0	0	0	0	0	-2.0144	0	1	1	0	0	Chr9_3A_Tb427v10	692936	694471	+
Tb427_000433000:pseudogene	Trypanosomal VSG domain containing protein, putative	0	0	0	0	0	0	1	0	0	-1.91484	1.88135	0.294803	0.636446	0.196239	0	Chr6_3B_Tb427v10	381642	383042	-
Tb427_000092800:pseudogene	Trypanosome variant surface glycoprotein (A-type)/Trypanosome variant surface glycoprotein C-terminal domain containing protein, putative	0	0	0	0	0	0	0	0	0	-2.0144	0	1	1	0	0	Chr10_3B_Tb427v10	522482	523995	-
Tb427_000353000	Trypanosomal VSG domain containing protein, putative	0	1	0	0	0	0	5	3	5	-1.01424	3.58565	0.00144258	0.0327295	1.48506	1	Chr5_3A_Tb427v10	106999	108390	-
Tb427_000470900:pseudogene	Trypanosomal VSG domain/Trypanosome variant surface glycoprotein C-terminal domain containing protein, putative	0	0	0	0	0	1	1	1	2	-1.65179	3.55276	0.0358354	0.253273	0.596412	0	Chr7_5A_Tb427v10	502161	503720	+
Tb427_000616400:pseudogene	Trypanosomal VSG domain/Trypanosome variant surface glycoprotein C-terminal domain containing protein, putative	0	0	0	0	0	0	0	2	0	-1.82179	2.66942	0.143792	0.488521	0.311117	0	Chr9_5A_Tb427v10	19490	21010	+
Tb427_000566300:pseudogene	Trypanosome variant surface glycoprotein (A-type), putative	0	0	0	0	0	0	1	1	0	-1.82175	2.67032	0.138119	0.488521	0.311117	0	Chr9_3A_Tb427v10	475361	476923	-
Tb427_000367700	Trypanosome variant surface glycoprotein (A-type), putative	0	0	0	0	0	0	1	0	0	-1.91484	1.88135	0.294803	0.636446	0.196239	0	Chr5_3B_Tb427v10	28059	29609	-
Tb427_000613500	Trypanosomal VSG domain containing protein, putative	0	0	0	0	0	0	0	1	0	-1.91488	1.88044	0.294755	0.636446	0.196239	0	Chr9_3B_Tb427v10	417187	418296	-
Tb427_000397500:pseudogene	Trypanosomal VSG domain containing protein, putative	0	0	0	0	0	0	0	1	0	-1.91488	1.88044	0.294755	0.636446	0.196239	0	Chr6_3A_Tb427v10	581666	583014	-
Tb427_000478300:pseudogene	Trypanosomal VSG domain containing protein, putative	0	0	0	0	0	0	0	0	0	-2.0144	0	1	1	0	0	Chr7_5A_Tb427v10	706886	708269	+
Tb427_000474700	Trypanosome variant surface glycoprotein (A-type)/Trypanosome variant surface glycoprotein C-terminal domain containing protein, putative	0	1	0	0	0	0	1	3	1	-1.49984	2.26814	0.0951094	0.4223	0.374379	0	Chr7_5A_Tb427v10	615387	616715	+
Tb427_000472100	Trypanosomal VSG domain/Trypanosome variant surface glycoprotein C-terminal domain containing protein, putative	0	0	0	0	0	0	0	0	0	-2.0144	0	1	1	0	0	Chr7_5A_Tb427v10	541001	542422	+
Tb427_000463800	Trypanosomal VSG domain/Trypanosome variant surface glycoprotein C-terminal domain containing protein, putative	0	0	0	0	0	0	0	0	0	-2.0144	0	1	1	0	0	Chr7_5A_Tb427v10	305904	307472	+
Tb427_000090900:pseudogene	Trypanosomal VSG domain containing protein, putative	0	0	0	0	0	0	1	0	0	-1.91484	1.88135	0.294803	0.636446	0.196239	0	Chr10_3B_Tb427v10	466514	467861	+
Tb427_000528700:pseudogene	Trypanosome variant surface glycoprotein (A-type), putative	0	0	0	0	0	0	0	1	0	-1.91488	1.88044	0.294755	0.636446	0.196239	0	Chr8_5B_Tb427v10	136312	137646	+
Tb427_000629000:pseudogene	Trypanosomal VSG domain/Trypanosome variant surface glycoprotein C-terminal domain containing protein, putative	0	0	0	0	0	0	0	0	0	-2.0144	0	1	1	0	0	Chr9_5B_Tb427v10	79112	80569	+
Tb427_000240600	Trypanosome variant surface glycoprotein (A-type), putative	0	2	2	1	0	0	9	5	0	-0.77727	1.81633	0.0399857	0.264572	0.577457	0	Chr1_3A_Tb427v10	2018865	2020319	-
Tb427_000297100	Trypanosomal VSG domain containing protein, putative	0	0	0	0	0	0	0	0	0	-2.0144	0	1	1	0	0	Chr3_5A_Tb427v10	266244	267197	+
Tb427_000210000:pseudogene	Trypanosome variant surface glycoprotein (A-type)/Trypanosome variant surface glycoprotein C-terminal domain containing protein, putative	0	0	1	0	0	1	0	1	2	-1.65179	1.59679	0.287285	0.636446	0.196239	0	Chr1_3A_Tb427v10	1048972	1050501	-
Tb427_000042300:pseudogene	Trypanosome variant surface glycoprotein (A-type), putative	0	0	0	0	0	0	1	0	0	-1.91484	1.88135	0.294803	0.636446	0.196239	0	Chr10_3A_Tb427v10	529779	531274	-
Tb427_000361600	Trypanosomal VSG domain containing protein, putative	0	0	0	0	0	0	0	0	0	-2.0144	0	1	1	0	0	Chr5_3A_Tb427v10	362629	363639	-
Tb427_000628900	Trypanosomal VSG domain/Trypanosome variant surface glycoprotein C-terminal domain containing protein, putative	0	0	0	0	0	0	0	0	0	-2.0144	0	1	1	0	0	Chr9_5B_Tb427v10	75588	77171	+
Tb427_000033300:pseudogene	Trypanosomal VSG domain containing protein, putative	0	0	0	0	0	0	0	0	0	-2.0144	0	1	1	0	0	Chr10_3A_Tb427v10	273195	274559	-
Tb427_000316600	Trypanosomal VSG domain/Trypanosome variant surface glycoprotein C-terminal domain containing protein, putative	0	0	0	0	0	0	0	0	0	-2.0144	0	1	1	0	0	Chr4_3A_Tb427v10	364309	365859	-
Tb427_000453800:pseudogene	Trypanosome variant surface glycoprotein (A-type)/Trypanosome variant surface glycoprotein C-terminal domain containing protein, putative	0	0	0	0	0	0	0	0	0	-2.0144	0	1	1	0	0	Chr6_3B_Tb427v10	1065977	1067644	-
Tb427_000031200	Trypanosome variant surface glycoprotein (A-type)/Trypanosome variant surface glycoprotein C-terminal domain containing protein, putative	0	0	0	0	0	0	0	0	0	-2.0144	0	1	1	0	0	Chr10_3A_Tb427v10	203412	204833	+
Tb427_000586900:pseudogene	Trypanosomal VSG domain containing protein, putative	0	1	0	0	0	0	0	0	0	-1.91487	-1.58049	0.39471	0.747235	-0.126543	0	Chr9_3A_Tb427v10	1070665	1072149	+
Tb427_000547700	Trypanosome variant surface glycoprotein C-terminal domain containing protein, putative	0	0	0	0	0	0	1	1	1	-1.73427	3.17792	0.0676642	0.360448	0.443157	0	Chr8_5B_Tb427v10	752680	754242	+
Tb427_000176600	Trypanosome variant surface glycoprotein (A-type), putative	0	0	0	0	0	0	1	0	1	-1.82171	2.67109	0.138154	0.488521	0.311117	0	Chr1_3A_Tb427v10	58040	59359	-
Tb427_000588800	Trypanosome variant surface glycoprotein (A-type), putative	0	0	0	0	0	0	0	0	0	-2.0144	0	1	1	0	0	Chr9_3A_Tb427v10	1133111	1134238	-
Tb427_000247700:pseudogene	Trypanosomal VSG domain containing protein, putative	0	1	0	0	0	0	0	1	0	-1.82178	0.299943	0.864056	1	0	0	Chr1_3B_Tb427v10	67696	69216	-
Tb427_000505900:pseudogene	Trypanosome variant surface glycoprotein (A-type)/Trypanosome variant surface glycoprotein C-terminal domain containing protein, putative	0	4	0	0	0	0	1	2	1	-1.36234	0.388085	0.739974	1	0	0	Chr8_5A_Tb427v10	176204	177954	+
Tb427_000162900:pseudogene	Trypanosomal VSG domain containing protein, putative	0	0	0	0	0	0	0	0	0	-2.0144	0	1	1	0	0	Chr11_3B_Tb427v10	572068	573645	+
Tb427_000396000:pseudogene	Trypanosome variant surface glycoprotein C-terminal domain containing protein, putative	0	0	0	0	0	0	0	0	1	-1.91485	1.88123	0.294797	0.636446	0.196239	0	Chr6_3A_Tb427v10	537286	538709	-
Tb427_000583200:pseudogene	Trypanosomal VSG domain containing protein, putative	0	0	0	0	0	0	0	0	1	-1.91485	1.88123	0.294797	0.636446	0.196239	0	Chr9_3A_Tb427v10	977647	979086	-
Tb427_000605100	Trypanosome variant surface glycoprotein (A-type)/Trypanosome variant surface glycoprotein C-terminal domain containing protein, putative	0	0	0	0	0	0	0	0	0	-2.0144	0	1	1	0	0	Chr9_3B_Tb427v10	140342	141799	-
Tb427_000290200:pseudogene	Trypanosome variant surface glycoprotein (A-type), putative	0	0	0	0	0	0	0	0	0	-2.0144	0	1	1	0	0	Chr3_5A_Tb427v10	66325	67749	+
Tb427_000251500:pseudogene	Trypanosome variant surface glycoprotein (A-type), putative	0	0	0	0	0	0	0	0	0	-2.0144	0	1	1	0	0	Chr1_3B_Tb427v10	209654	211027	-
Tb427_000455100:pseudogene	Trypanosomal VSG domain containing protein, putative	0	0	0	0	0	0	1	1	1	-1.73427	3.17792	0.0676642	0.360448	0.443157	0	Chr7_5A_Tb427v10	40915	42264	+
Tb427_000470600:pseudogene	Trypanosome variant surface glycoprotein (A-type)/Trypanosome variant surface glycoprotein C-terminal domain containing protein, putative	0	0	0	0	0	0	0	0	0	-2.0144	0	1	1	0	0	Chr7_5A_Tb427v10	494620	496200	+
Tb427_000361000:pseudogene	Trypanosome variant surface glycoprotein (A-type)/Trypanosome variant surface glycoprotein C-terminal domain containing protein, putative	0	0	0	0	0	0	2	6	1	-1.29822	4.65043	0.00233498	0.0448877	1.34787	1	Chr5_3A_Tb427v10	345057	346574	-
Tb427_000357500:pseudogene	Trypanosomal VSG domain/Trypanosome variant surface glycoprotein C-terminal domain containing protein, putative	0	0	0	0	0	0	0	0	0	-2.0144	0	1	1	0	0	Chr5_3A_Tb427v10	233311	234823	-
Tb427_000266900	Trypanosome variant surface glycoprotein (A-type)/Trypanosome variant surface glycoprotein C-terminal domain containing protein, putative	0	0	0	0	0	0	0	0	0	-2.0144	0	1	1	0	0	Chr1_3B_Tb427v10	683909	685513	-
Tb427_000540100:pseudogene	Trypanosomal VSG domain containing protein, putative	0	0	0	0	0	0	2	0	0	-1.82171	2.67121	0.143868	0.488521	0.311117	0	Chr8_5B_Tb427v10	486039	487518	+
Tb427_000199700	Trypanosomal VSG domain/Trypanosome variant surface glycoprotein C-terminal domain containing protein, putative	0	0	0	0	0	0	0	0	0	-2.0144	0	1	1	0	0	Chr1_3A_Tb427v10	740678	742327	-
Tb427_000344700:pseudogene	Trypanosome variant surface glycoprotein (A-type)/Trypanosome variant surface glycoprotein C-terminal domain containing protein, putative	1	1	0	0	0	0	2	3	5	-1.12119	2.48153	0.0193667	0.174472	0.758275	0	Chr4_5A_Tb427v10	9882	11459	+
Tb427_000541200:pseudogene	Trypanosomal VSG domain/Trypanosome variant surface glycoprotein C-terminal domain containing protein, putative	0	0	0	0	0	0	0	0	0	-2.0144	0	1	1	0	0	Chr8_5B_Tb427v10	525061	526486	+
Tb427_000368700:pseudogene	Trypanosome variant surface glycoprotein (A-type), putative	0	0	1	0	0	0	0	2	0	-1.7343	1.0884	0.500298	0.868047	0.061457	0	Chr5_3B_Tb427v10	58164	59620	-
Tb427_000613900	Trypanosomal VSG domain containing protein, putative	0	0	0	0	0	0	1	2	1	-1.65182	3.55201	0.035818	0.253273	0.596412	0	Chr9_3B_Tb427v10	433318	434652	-
Tb427_000607000	Trypanosome variant surface glycoprotein (A-type), putative	0	0	0	0	0	0	1	2	0	-1.7343	3.17716	0.0717314	0.360448	0.443157	0	Chr9_3B_Tb427v10	213211	214638	-
Tb427_000389100	Trypanosomal VSG domain/Trypanosome variant surface glycoprotein C-terminal domain containing protein, putative	0	0	0	0	0	0	0	0	0	-2.0144	0	1	1	0	0	Chr6_3A_Tb427v10	336911	338494	-
Tb427_000185800:pseudogene	Trypanosome variant surface glycoprotein (A-type)/Trypanosome variant surface glycoprotein C-terminal domain containing protein, putative	0	0	0	1	0	0	3	4	2	-1.23682	3.07252	0.0109867	0.123289	0.909077	0	Chr1_3A_Tb427v10	330222	331763	-
Tb427_000538900:pseudogene	Trypanosomal VSG domain/Trypanosome variant surface glycoprotein C-terminal domain containing protein, putative	0	0	0	0	0	0	0	1	0	-1.91488	1.88044	0.294755	0.636446	0.196239	0	Chr8_5B_Tb427v10	445433	446797	+
Tb427_000129500	Trypanosomal VSG domain containing protein, putative	0	0	0	0	0	0	0	0	0	-2.0144	0	1	1	0	0	Chr11_3A_Tb427v10	612331	613316	+
Tb427_000603700:pseudogene	Trypanosomal VSG domain containing protein, putative	0	0	0	0	0	0	1	0	1	-1.82171	2.67109	0.138154	0.488521	0.311117	0	Chr9_3B_Tb427v10	94237	95769	+
Tb427_000419300	Trypanosome variant surface glycoprotein (A-type)/Trypanosome variant surface glycoprotein C-terminal domain containing protein, putative	0	0	0	0	0	0	0	0	0	-2.0144	0	1	1	0	0	Chr6_3A_Tb427v10	1290989	1292553	-
Tb427_000616900:pseudogene	Trypanosomal VSG domain/Trypanosome variant surface glycoprotein C-terminal domain containing protein, putative	0	0	0	0	0	0	0	1	0	-1.91488	1.88044	0.294755	0.636446	0.196239	0	Chr9_5A_Tb427v10	33330	34857	+
Tb427_000529200:pseudogene	Trypanosomal VSG domain/Trypanosome variant surface glycoprotein C-terminal domain containing protein, putative	0	0	0	0	0	0	0	0	0	-2.0144	0	1	1	0	0	Chr8_5B_Tb427v10	150581	152080	+
Tb427_000410500:pseudogene	Trypanosomal VSG domain containing protein, putative	0	0	0	0	0	0	0	0	0	-2.0144	0	1	1	0	0	Chr6_3A_Tb427v10	998302	999788	-
Tb427_000628800	Trypanosomal VSG domain/Trypanosome variant surface glycoprotein C-terminal domain containing protein, putative	0	0	0	0	0	0	1	0	0	-1.91484	1.88135	0.294803	0.636446	0.196239	0	Chr9_5B_Tb427v10	72525	74108	+
Tb427_000050900	Trypanosomal VSG domain containing protein, putative	0	0	0	0	0	0	0	0	0	-2.0144	0	1	1	0	0	Chr10_3A_Tb427v10	794214	795683	-
Tb427_000442000:pseudogene	Trypanosome variant surface glycoprotein (A-type), putative	0	1	0	0	0	0	0	2	1	-1.65185	1.59655	0.287103	0.636446	0.196239	0	Chr6_3B_Tb427v10	703666	705057	-
Tb427_000615500:pseudogene	Trypanosomal VSG domain containing protein, putative	0	0	0	0	0	0	0	0	0	-2.0144	0	1	1	0	0	Chr9_3B_Tb427v10	499750	501144	-
Tb427_000421200:pseudogene	Trypanosome variant surface glycoprotein (A-type), putative	0	1	0	2	0	0	1	1	4	-1.29827	1.2972	0.242173	0.636446	0.196239	0	Chr6_3B_Tb427v10	22117	23361	-
Tb427_000350100	Trypanosome variant surface glycoprotein (A-type)/Trypanosome variant surface glycoprotein C-terminal domain containing protein, putative	0	0	0	0	0	0	0	1	4	-1.57377	3.84998	0.0232017	0.193646	0.712992	0	Chr5_3A_Tb427v10	25726	26790	-
Tb427_000575300	Trypanosome variant surface glycoprotein (A-type)/Trypanosome variant surface glycoprotein C-terminal domain containing protein, putative	0	0	0	1	0	0	1	1	0	-1.73436	1.09102	0.493129	0.86437	0.0633004	0	Chr9_3A_Tb427v10	725801	727282	+
Tb427_000164800	Trypanosome variant surface glycoprotein (A-type)/Trypanosome variant surface glycoprotein C-terminal domain containing protein, putative	0	0	0	0	0	0	1	0	0	-1.91484	1.88135	0.294803	0.636446	0.196239	0	Chr11_3B_Tb427v10	633370	634902	+
Tb427_000571800	Trypanosomal VSG domain containing protein, putative	0	0	0	0	0	0	0	0	0	-2.0144	0	1	1	0	0	Chr9_3A_Tb427v10	632212	633534	+
Tb427_000239400	Trypanosome variant surface glycoprotein (A-type), putative	0	0	0	0	0	0	0	0	0	-2.0144	0	1	1	0	0	Chr1_3A_Tb427v10	1984164	1985600	-
Tb427_000087000:pseudogene	Trypanosomal VSG domain/Trypanosome variant surface glycoprotein C-terminal domain containing protein, putative	0	0	0	0	0	0	0	0	0	-2.0144	0	1	1	0	0	Chr10_3B_Tb427v10	356139	357632	+
Tb427_000469100:pseudogene	Trypanosomal VSG domain containing protein, putative	0	0	0	0	0	0	0	0	0	-2.0144	0	1	1	0	0	Chr7_5A_Tb427v10	455174	456523	+
Tb427_000261700:pseudogene	Trypanosome variant surface glycoprotein C-terminal domain containing protein, putative	0	0	0	0	0	0	2	1	0	-1.73426	3.17803	0.0717598	0.360448	0.443157	0	Chr1_3B_Tb427v10	517654	518760	-
Tb427_020033700:pseudogene	Trypanosomal VSG domain/Trypanosome variant surface glycoprotein C-terminal domain containing protein, putative	0	0	0	0	0	0	2	1	1	-1.65178	3.55287	0.035838	0.253273	0.596412	0	Chr2_core_Tb427v10	876513	877931	-
Tb427_000495000	Trypanosomal VSG domain/Trypanosome variant surface glycoprotein C-terminal domain containing protein, putative	0	0	0	0	0	0	0	0	0	-2.0144	0	1	1	0	0	Chr8_3A_Tb427v10	334740	336257	+
Tb427_000327500	Trypanosome variant surface glycoprotein (A-type), putative	0	0	0	0	0	0	0	2	0	-1.82179	2.66942	0.143792	0.488521	0.311117	0	Chr4_3A_Tb427v10	690641	692138	-
Tb427_000526000:pseudogene	Trypanosomal VSG domain/Trypanosome variant surface glycoprotein C-terminal domain containing protein, putative	0	0	0	0	0	0	0	0	0	-2.0144	0	1	1	0	0	Chr8_5B_Tb427v10	56898	58419	+
Tb427_000336900	Trypanosomal VSG domain containing protein, putative	0	0	0	0	0	0	1	2	3	-1.49978	4.09583	0.010836	0.12255	0.911686	0	Chr4_3B_Tb427v10	56329	57776	-
Tb427_000114200:pseudogene	Trypanosomal VSG domain containing protein, putative	0	0	0	0	0	0	0	0	0	-2.0144	0	1	1	0	0	Chr11_3A_Tb427v10	123993	125246	+
Tb427_000556700:pseudogene	Trypanosome variant surface glycoprotein (A-type), putative	0	0	0	0	0	0	0	1	0	-1.91488	1.88044	0.294755	0.636446	0.196239	0	Chr9_3A_Tb427v10	215982	217444	-
Tb427_000440000	Trypanosome variant surface glycoprotein (A-type), putative	0	0	0	0	0	0	2	0	0	-1.82171	2.67121	0.143868	0.488521	0.311117	0	Chr6_3B_Tb427v10	648437	649882	-
Tb427_000319100	Trypanosomal VSG domain containing protein, putative	0	0	0	0	0	0	0	0	0	-2.0144	0	1	1	0	0	Chr4_3A_Tb427v10	441991	443253	-
Tb427_000475600	Trypanosome variant surface glycoprotein C-terminal domain containing protein, putative	0	0	0	0	0	0	0	0	0	-2.0144	0	1	1	0	0	Chr7_5A_Tb427v10	637325	638860	+
Tb427_000098100:pseudogene	Trypanosomal VSG domain containing protein, putative	0	0	0	0	0	0	0	0	0	-2.0144	0	1	1	0	0	Chr10_3B_Tb427v10	686663	687901	-
Tb427_000434900:pseudogene	Trypanosome variant surface glycoprotein (A-type), putative	0	0	0	1	0	0	0	0	2	-1.73433	1.09169	0.49919	0.868047	0.061457	0	Chr6_3B_Tb427v10	445816	447231	-
Tb427_000323700:pseudogene	Trypanosomal VSG domain containing protein, putative	0	0	0	0	0	0	1	0	0	-1.91484	1.88135	0.294803	0.636446	0.196239	0	Chr4_3A_Tb427v10	576418	577787	-
Tb427_000515000	Trypanosomal VSG domain/Trypanosome variant surface glycoprotein C-terminal domain containing protein, putative	0	1	0	0	1	0	6	6	0	-1.06682	3.4716	0.00359554	0.0595561	1.22507	1	Chr8_5A_Tb427v10	443276	444799	+
Tb427_000446900:pseudogene	Trypanosomal VSG domain/Trypanosome variant surface glycoprotein C-terminal domain containing protein, putative	0	0	0	0	1	0	3	4	2	-1.29815	4.65185	0.00195305	0.0402273	1.39548	1	Chr6_3B_Tb427v10	839029	840684	-
Tb427_000218100:pseudogene	Trypanosomal VSG domain containing protein, putative	0	0	0	0	0	0	3	2	3	-1.36223	4.49022	0.00333642	0.0565127	1.24785	1	Chr1_3A_Tb427v10	1296870	1298476	-
Tb427_000224500	Trypanosomal VSG domain containing protein, putative	0	0	0	0	0	0	1	1	1	-1.73427	3.17792	0.0676642	0.360448	0.443157	0	Chr1_3A_Tb427v10	1500490	1501818	-
Tb427_000427500:pseudogene	Trypanosome variant surface glycoprotein (A-type), putative	0	0	0	0	0	0	0	0	1	-1.91485	1.88123	0.294797	0.636446	0.196239	0	Chr6_3B_Tb427v10	219475	220854	-
Tb427_000415500:pseudogene	Trypanosome variant surface glycoprotein (A-type), putative	0	0	0	0	0	0	0	0	0	-2.0144	0	1	1	0	0	Chr6_3A_Tb427v10	1156550	1158079	-
Tb427_000256500:pseudogene	Trypanosomal VSG domain/Trypanosome variant surface glycoprotein C-terminal domain containing protein, putative	0	0	0	0	0	0	0	0	0	-2.0144	0	1	1	0	0	Chr1_3B_Tb427v10	370220	371876	-
Tb427_000403500:pseudogene	Trypanosome variant surface glycoprotein (A-type), putative	2	1	0	2	0	1	8	6	15	-0.2365	2.84941	0.000100329	0.00532149	2.27397	1	Chr6_3A_Tb427v10	786069	787498	-
Tb427_000248500:pseudogene	Trypanosomal VSG domain containing protein, putative	0	0	0	0	0	0	0	0	0	-2.0144	0	1	1	0	0	Chr1_3B_Tb427v10	109291	110717	-
Tb427_000507400:pseudogene	Trypanosomal VSG domain containing protein, putative	0	0	0	0	0	0	8	10	3	-0.692379	5.84029	7.53732e-06	0.000928329	3.0323	1	Chr8_5A_Tb427v10	224850	226225	+
Tb427_000144400	Trypanosomal VSG domain/Trypanosome variant surface glycoprotein C-terminal domain containing protein, putative	0	1	0	0	0	2	1	3	5	-1.23673	3.07182	0.0119413	0.12869	0.890454	0	Chr11_3A_Tb427v10	1070314	1071669	+
Tb427_000352800:pseudogene	Trypanosomal VSG domain containing protein, putative	0	0	0	0	0	0	1	0	0	-1.91484	1.88135	0.294803	0.636446	0.196239	0	Chr5_3A_Tb427v10	101939	103654	-
Tb427_000370300:pseudogene	Trypanosome variant surface glycoprotein (A-type)/Trypanosome variant surface glycoprotein C-terminal domain containing protein, putative	0	0	0	0	0	0	1	0	0	-1.91484	1.88135	0.294803	0.636446	0.196239	0	Chr5_3B_Tb427v10	119379	121170	-
Tb427_000043700	Trypanosome variant surface glycoprotein (A-type), putative	0	0	0	1	0	0	0	1	0	-1.82185	0.301147	0.863605	1	0	0	Chr10_3A_Tb427v10	574625	575974	+
Tb427_000564900:pseudogene	Trypanosomal VSG domain/Trypanosome variant surface glycoprotein C-terminal domain containing protein, putative	0	0	1	0	0	0	1	0	1	-1.73423	1.09007	0.493876	0.86437	0.0633004	0	Chr9_3A_Tb427v10	442790	444298	+
Tb427_000385300:pseudogene	Trypanosomal VSG domain/Trypanosome variant surface glycoprotein C-terminal domain containing protein, putative	0	0	0	0	0	0	0	1	4	-1.57377	3.84998	0.0232017	0.193646	0.712992	0	Chr6_3A_Tb427v10	217319	218891	-
Tb427_000307400:pseudogene	Trypanosomal VSG domain/Trypanosome variant surface glycoprotein C-terminal domain containing protein, putative	0	0	0	0	0	2	3	3	0	-1.4998	4.09533	0.0124648	0.132545	0.877638	0	Chr4_3A_Tb427v10	74398	75918	-
Tb427_000268300	Trypanosomal VSG domain containing protein, putative	0	0	0	0	0	0	0	0	0	-2.0144	0	1	1	0	0	Chr1_3B_Tb427v10	727770	729302	-
Tb427_000592900	Trypanosomal VSG domain/Trypanosome variant surface glycoprotein C-terminal domain containing protein, putative	0	0	0	0	0	1	4	4	1	-1.29814	4.65195	0.00213032	0.0423193	1.37346	1	Chr9_3A_Tb427v10	1247858	1249543	-
Tb427_000402100:pseudogene	Trypanosome variant surface glycoprotein (A-type), putative	1	0	0	0	0	0	0	1	0	-1.82173	0.299125	0.864363	1	0	0	Chr6_3A_Tb427v10	739314	740696	-
Tb427_000095600	Trypanosomal VSG domain/Trypanosome variant surface glycoprotein C-terminal domain containing protein, putative	0	0	0	0	0	0	0	0	0	-2.0144	0	1	1	0	0	Chr10_3B_Tb427v10	610523	611887	-
Tb427_000233300:pseudogene	Trypanosomal VSG domain containing protein, putative	0	0	0	0	0	0	0	0	0	-2.0144	0	1	1	0	0	Chr1_3A_Tb427v10	1777038	1778493	+
Tb427_000049800:pseudogene	Trypanosomal VSG domain containing protein, putative	0	0	0	0	0	0	0	0	0	-2.0144	0	1	1	0	0	Chr10_3A_Tb427v10	761136	762599	+
Tb427_000314400:pseudogene	Trypanosomal VSG domain/Trypanosome variant surface glycoprotein C-terminal domain containing protein, putative	0	0	0	0	0	0	0	1	1	-1.82175	2.6702	0.138113	0.488521	0.311117	0	Chr4_3A_Tb427v10	280918	282488	-
Tb427_000386700:pseudogene	Trypanosomal VSG domain/Trypanosome variant surface glycoprotein C-terminal domain containing protein, putative	0	0	0	0	0	0	0	0	0	-2.0144	0	1	1	0	0	Chr6_3A_Tb427v10	265153	266517	-
Tb427_000494200:pseudogene	Trypanosomal VSG domain/Trypanosome variant surface glycoprotein C-terminal domain containing protein, putative	0	0	0	0	0	0	1	0	0	-1.91484	1.88135	0.294803	0.636446	0.196239	0	Chr8_3A_Tb427v10	312314	313831	+
Tb427_000483000:pseudogene	Trypanosomal VSG domain containing protein, putative	1	3	1	2	0	0	9	10	4	-0.362298	2.07006	0.00286261	0.0514703	1.28844	1	Chr7_5A_Tb427v10	835650	837013	+
Tb427_000390800:pseudogene	Trypanosome variant surface glycoprotein (A-type), putative	0	0	0	0	0	0	0	0	0	-2.0144	0	1	1	0	0	Chr6_3A_Tb427v10	380341	381879	-
Tb427_000299000	Trypanosomal VSG domain/Trypanosome variant surface glycoprotein C-terminal domain containing protein, putative	0	0	0	0	0	0	0	0	0	-2.0144	0	1	1	0	0	Chr3_5A_Tb427v10	328823	330433	+
Tb427_000262200	Trypanosome variant surface glycoprotein (A-type), putative	0	0	0	0	0	0	0	0	0	-2.0144	0	1	1	0	0	Chr1_3B_Tb427v10	531403	532261	-
Tb427_000253900	Trypanosome variant surface glycoprotein (A-type)/Trypanosome variant surface glycoprotein C-terminal domain containing protein, putative	0	0	0	0	0	0	0	0	0	-2.0144	0	1	1	0	0	Chr1_3B_Tb427v10	283129	284514	-
Tb427_000300900:pseudogene	Trypanosomal VSG domain/Trypanosome variant surface glycoprotein C-terminal domain containing protein, putative	0	0	0	0	0	0	2	0	1	-1.73423	3.1788	0.0717844	0.360448	0.443157	0	Chr3_5A_Tb427v10	387528	389121	+
Tb427_000473700:pseudogene	Trypanosome variant surface glycoprotein (A-type), putative	0	0	0	0	0	0	0	0	1	-1.91485	1.88123	0.294797	0.636446	0.196239	0	Chr7_5A_Tb427v10	592155	593477	+
Tb427_000145100:pseudogene	Trypanosome variant surface glycoprotein (A-type)/Trypanosome variant surface glycoprotein C-terminal domain containing protein, putative	1	1	2	1	0	1	3	2	3	-1.06677	1.03631	0.254798	0.636446	0.196239	0	Chr11_3B_Tb427v10	17721	19303	-
Tb427_000199400:pseudogene	Trypanosomal VSG domain/Trypanosome variant surface glycoprotein C-terminal domain containing protein, putative	0	0	0	0	0	0	0	0	0	-2.0144	0	1	1	0	0	Chr1_3A_Tb427v10	730778	732344	-
Tb427_000229500	Trypanosomal VSG domain containing protein, putative	0	0	0	0	0	0	0	1	0	-1.91488	1.88044	0.294755	0.636446	0.196239	0	Chr1_3A_Tb427v10	1660885	1662027	-
Tb427_000553400	Trypanosomal VSG domain/Trypanosome variant surface glycoprotein C-terminal domain containing protein, putative	0	0	0	0	0	0	1	1	2	-1.65179	3.55276	0.0358354	0.253273	0.596412	0	Chr9_3A_Tb427v10	129476	131005	-
Tb427_000597700	Trypanosome variant surface glycoprotein C-terminal domain containing protein, putative	0	0	0	0	0	0	0	0	0	-2.0144	0	1	1	0	0	Chr9_3A_Tb427v10	1402071	1402925	-
Tb427_000378200:pseudogene	Trypanosomal VSG domain/Trypanosome variant surface glycoprotein C-terminal domain containing protein, putative	0	0	0	0	0	0	0	0	0	-2.0144	0	1	1	0	0	Chr5_3B_Tb427v10	367230	368753	-
Tb427_000489600	Trypanosomal VSG domain/Trypanosome variant surface glycoprotein C-terminal domain containing protein, putative	0	0	0	0	0	0	0	2	3	-1.5738	3.84925	0.0217639	0.185643	0.731321	0	Chr8_3A_Tb427v10	168999	170588	+
Tb427_000516000:pseudogene	Trypanosomal VSG domain containing protein, putative	257	344	378	347	114	65	551	429	294	5.53088	0.374039	0.191328	0.583056	0.23429	0	Chr8_5A_Tb427v10	485484	486539	-
Tb427_000336100:pseudogene	Trypanosomal VSG domain containing protein, putative	0	0	0	0	0	0	1	0	1	-1.82171	2.67109	0.138154	0.488521	0.311117	0	Chr4_3B_Tb427v10	32635	33962	-
Tb427_090092500	Trypanosomal VSG domain containing protein, putative	23	32	51	49	24	24	58	54	31	2.46307	0.316172	0.230228	0.636446	0.196239	0	Chr9_core_Tb427v10	2158501	2159931	+
Tb427_000077900	Trypanosomal VSG domain/Trypanosome variant surface glycoprotein C-terminal domain containing protein, putative	0	0	0	0	0	0	2	1	2	-1.57376	3.8502	0.0192968	0.174151	0.759073	0	Chr10_3B_Tb427v10	95447	97045	-
Tb427_000511300:pseudogene	Trypanosome variant surface glycoprotein (A-type)/Trypanosome variant surface glycoprotein C-terminal domain containing protein, putative	3	0	1	0	2	3	10	13	5	-0.297924	3.08238	8.72171e-05	0.00493077	2.30709	1	Chr8_5A_Tb427v10	332836	334238	+
Tb427_000422800:pseudogene	Trypanosomal VSG domain containing protein, putative	0	0	0	0	0	0	1	0	0	-1.91484	1.88135	0.294803	0.636446	0.196239	0	Chr6_3B_Tb427v10	63387	64868	-
Tb427_000187300	Trypanosomal VSG domain/Trypanosome variant surface glycoprotein C-terminal domain containing protein, putative	0	0	0	0	0	0	0	1	0	-1.91488	1.88044	0.294755	0.636446	0.196239	0	Chr1_3A_Tb427v10	378922	380328	-
Tb427_000076800:pseudogene	Trypanosomal VSG domain/Trypanosome variant surface glycoprotein C-terminal domain containing protein, putative	0	0	0	0	0	0	1	0	0	-1.91484	1.88135	0.294803	0.636446	0.196239	0	Chr10_3B_Tb427v10	58882	60185	-
Tb427_000532300	Trypanosome variant surface glycoprotein (A-type), putative	0	0	0	0	0	0	0	0	0	-2.0144	0	1	1	0	0	Chr8_5B_Tb427v10	245344	246154	+
Tb427_000472600	Trypanosomal VSG domain/Trypanosome variant surface glycoprotein C-terminal domain containing protein, putative	0	0	0	0	0	0	0	1	0	-1.91488	1.88044	0.294755	0.636446	0.196239	0	Chr7_5A_Tb427v10	562653	564128	+
Tb427_000441600:pseudogene	Trypanosomal VSG domain/Trypanosome variant surface glycoprotein C-terminal domain containing protein, putative	0	0	0	0	0	0	5	4	2	-1.1778	4.93147	0.000697743	0.0194679	1.71068	1	Chr6_3B_Tb427v10	692318	693817	-
Tb427_000198800	Trypanosomal VSG domain/Trypanosome variant surface glycoprotein C-terminal domain containing protein, putative	1	0	0	0	0	0	1	1	1	-1.65176	1.59661	0.28038	0.636446	0.196239	0	Chr1_3A_Tb427v10	713614	715182	-
Tb427_000373700	Trypanosomal VSG domain/Trypanosome variant surface glycoprotein C-terminal domain containing protein, putative	0	0	0	0	0	0	0	0	0	-2.0144	0	1	1	0	0	Chr5_3B_Tb427v10	222251	223819	-
Tb427_000455300:pseudogene	Trypanosome variant surface glycoprotein (A-type)/Trypanosome variant surface glycoprotein C-terminal domain containing protein, putative	0	0	0	0	0	0	1	2	1	-1.65182	3.55201	0.035818	0.253273	0.596412	0	Chr7_5A_Tb427v10	46779	48188	+
Tb427_000598000:pseudogene	Trypanosomal VSG domain containing protein, putative	1	0	0	2	0	1	1	0	0	-1.65192	-0.918705	0.554158	0.923735	-0.0344527	0	Chr9_3A_Tb427v10	1410722	1412332	-
Tb427_000259600	Trypanosome variant surface glycoprotein (A-type)/Trypanosome variant surface glycoprotein C-terminal domain containing protein, putative	0	0	0	0	0	0	0	0	0	-2.0144	0	1	1	0	0	Chr1_3B_Tb427v10	452226	453296	-
Tb427_000591400:pseudogene	Trypanosomal VSG domain containing protein, putative	0	0	0	0	0	0	0	0	1	-1.91485	1.88123	0.294797	0.636446	0.196239	0	Chr9_3A_Tb427v10	1206395	1207871	-
Tb427_000044700	Trypanosome variant surface glycoprotein (A-type)/Trypanosome variant surface glycoprotein C-terminal domain containing protein, putative	0	0	0	0	2	0	0	0	0	-2.0144	0	1	1	0	0	Chr10_3A_Tb427v10	610766	612166	+
Tb427_000466600	Trypanosomal VSG domain/Trypanosome variant surface glycoprotein C-terminal domain containing protein, putative	0	0	0	0	0	0	0	1	0	-1.91488	1.88044	0.294755	0.636446	0.196239	0	Chr7_5A_Tb427v10	389520	390830	+
Tb427_000542300	Trypanosomal VSG domain/Trypanosome variant surface glycoprotein C-terminal domain containing protein, putative	0	0	0	0	0	0	1	2	0	-1.7343	3.17716	0.0717314	0.360448	0.443157	0	Chr8_5B_Tb427v10	560754	562391	+
Tb427_000310000:pseudogene	Trypanosomal VSG domain containing protein, putative	0	0	0	0	0	0	0	0	0	-2.0144	0	1	1	0	0	Chr4_3A_Tb427v10	155685	157298	-
Tb427_000094100:pseudogene	Trypanosomal VSG domain/Trypanosome variant surface glycoprotein C-terminal domain containing protein, putative	0	0	0	0	0	0	0	0	0	-2.0144	0	1	1	0	0	Chr10_3B_Tb427v10	562991	564534	+
Tb427_000536200:pseudogene	Trypanosome variant surface glycoprotein (A-type)/Trypanosome variant surface glycoprotein C-terminal domain containing protein, putative	0	0	2	0	0	1	1	1	2	-1.49974	1.23518	0.338007	0.69858	0.155784	0	Chr8_5B_Tb427v10	372960	374535	+
Tb427_000391100	Trypanosomal VSG domain/Trypanosome variant surface glycoprotein C-terminal domain containing protein, putative	0	0	0	0	0	0	0	0	0	-2.0144	0	1	1	0	0	Chr6_3A_Tb427v10	388529	390097	-
Tb427_000622200:pseudogene	Trypanosome variant surface glycoprotein (A-type)/Trypanosome variant surface glycoprotein C-terminal domain containing protein, putative	1	0	0	1	0	0	0	2	2	-1.49986	1.23573	0.337366	0.697687	0.15634	0	Chr9_5A_Tb427v10	191711	193230	+
Tb427_000131500:pseudogene	Trypanosome variant surface glycoprotein (A-type), putative	0	1	0	0	0	0	0	0	0	-1.91487	-1.58049	0.39471	0.747235	-0.126543	0	Chr11_3A_Tb427v10	674844	676247	-
Tb427_000250900	Trypanosome variant surface glycoprotein (A-type), putative	0	0	0	0	0	0	0	0	0	-2.0144	0	1	1	0	0	Chr1_3B_Tb427v10	186823	188316	-
Tb427_000428800	Trypanosomal VSG domain containing protein, putative	0	0	0	0	0	0	0	0	0	-2.0144	0	1	1	0	0	Chr6_3B_Tb427v10	254434	255252	-
Tb427_030014400	Trypanosomal VSG domain containing protein, putative	1180	1117	1055	1420	737	451	881	949	933	7.05781	-0.355272	3.56756e-06	0.000546895	-3.2621	0	Chr3_core_Tb427v10	256778	258079	+
Tb427_000454300	Trypanosome variant surface glycoprotein (A-type), putative	0	2	0	0	0	0	1	1	1	-1.57382	0.861363	0.526087	0.896079	0.0476539	0	Chr7_5A_Tb427v10	3351	4784	-
Tb427_000361200:pseudogene	Trypanosome variant surface glycoprotein C-terminal domain containing protein, putative	0	0	0	0	0	0	0	0	0	-2.0144	0	1	1	0	0	Chr5_3A_Tb427v10	352615	353724	-
Tb427_000263300:pseudogene	Trypanosome variant surface glycoprotein (A-type), putative	0	1	1	2	0	0	0	1	0	-1.57398	-1.28171	0.383921	0.747235	-0.126543	0	Chr1_3B_Tb427v10	556909	558474	-
Tb427_000055700:pseudogene	Trypanosomal VSG domain/Trypanosome variant surface glycoprotein C-terminal domain containing protein, putative	0	1	0	0	0	0	0	0	0	-1.91487	-1.58049	0.39471	0.747235	-0.126543	0	Chr10_3A_Tb427v10	936919	938474	+
Tb427_000234200	Trypanosomal VSG domain/Trypanosome variant surface glycoprotein C-terminal domain containing protein, putative	0	0	0	0	0	0	0	0	0	-2.0144	0	1	1	0	0	Chr1_3A_Tb427v10	1801913	1803292	+
Tb427_000322900	Trypanosomal VSG domain/Trypanosome variant surface glycoprotein C-terminal domain containing protein, putative	0	1	0	0	0	0	0	0	0	-1.91487	-1.58049	0.39471	0.747235	-0.126543	0	Chr4_3A_Tb427v10	546994	548535	-
Tb427_000059900:pseudogene	Trypanosomal VSG domain containing protein, putative	0	0	0	0	0	0	1	0	0	-1.91484	1.88135	0.294803	0.636446	0.196239	0	Chr10_3A_Tb427v10	1102863	1104122	+
Tb427_000232400:pseudogene	Trypanosomal VSG domain/Trypanosome variant surface glycoprotein C-terminal domain containing protein, putative	0	0	0	0	0	0	0	0	0	-2.0144	0	1	1	0	0	Chr1_3A_Tb427v10	1748494	1749993	+
Tb427_000146000:pseudogene	Trypanosomal VSG domain/Trypanosome variant surface glycoprotein C-terminal domain containing protein, putative	0	0	0	0	0	0	0	2	0	-1.82179	2.66942	0.143792	0.488521	0.311117	0	Chr11_3B_Tb427v10	45005	46540	-
Tb427_000205100:pseudogene	Trypanosome variant surface glycoprotein (A-type), putative	0	0	0	0	1	0	1	0	1	-1.82171	2.67109	0.138154	0.488521	0.311117	0	Chr1_3A_Tb427v10	902829	904131	-
Tb427_000089300:pseudogene	Trypanosome variant surface glycoprotein (A-type)/Trypanosome variant surface glycoprotein C-terminal domain containing protein, putative	0	0	0	0	0	0	0	1	0	-1.91488	1.88044	0.294755	0.636446	0.196239	0	Chr10_3B_Tb427v10	413738	415149	+
Tb427_000556900	Trypanosomal VSG domain/Trypanosome variant surface glycoprotein C-terminal domain containing protein, putative	0	0	0	0	0	0	0	0	0	-2.0144	0	1	1	0	0	Chr9_3A_Tb427v10	223910	225470	-
Tb427_000606900:pseudogene	Trypanosomal VSG domain/Trypanosome variant surface glycoprotein C-terminal domain containing protein, putative	0	0	0	0	0	0	2	1	0	-1.73426	3.17803	0.0717598	0.360448	0.443157	0	Chr9_3B_Tb427v10	209382	210812	-
Tb427_000446600	Trypanosomal VSG domain/Trypanosome variant surface glycoprotein C-terminal domain containing protein, putative	0	1	0	1	0	1	3	2	5	-1.12127	2.48416	0.0191639	0.174151	0.759073	0	Chr6_3B_Tb427v10	829243	830787	-
Tb427_000073500	Trypanosome variant surface glycoprotein (A-type), putative	0	0	0	0	0	0	0	0	0	-2.0144	0	1	1	0	0	Chr10_3A_Tb427v10	1558956	1559708	-
Tb427_000374500:pseudogene	Trypanosomal VSG domain/Trypanosome variant surface glycoprotein C-terminal domain containing protein, putative	0	0	0	0	1	0	0	0	0	-2.0144	0	1	1	0	0	Chr5_3B_Tb427v10	249473	250862	-
Tb427_000293800:pseudogene	Trypanosome variant surface glycoprotein C-terminal domain containing protein, putative	0	1	0	0	0	0	1	0	0	-1.82174	0.300855	0.863811	1	0	0	Chr3_5A_Tb427v10	165012	166455	+
Tb427_000316400:pseudogene	Trypanosomal VSG domain/Trypanosome variant surface glycoprotein C-terminal domain containing protein, putative	0	0	0	0	0	0	0	0	0	-2.0144	0	1	1	0	0	Chr4_3A_Tb427v10	360281	361810	-
Tb427_000190400	Trypanosome variant surface glycoprotein (A-type), putative	0	0	0	0	0	0	0	1	0	-1.91488	1.88044	0.294755	0.636446	0.196239	0	Chr1_3A_Tb427v10	494015	495429	-
Tb427_000110900	Trypanosomal VSG domain containing protein, putative	1	1	0	0	0	0	1	1	0	-1.65179	0.352952	0.808159	1	0	0	Chr11_3A_Tb427v10	15364	16875	-
Tb427_000026100	Trypanosomal VSG domain containing protein, putative	0	0	0	0	0	0	0	1	0	-1.91488	1.88044	0.294755	0.636446	0.196239	0	Chr10_3A_Tb427v10	7311	8192	-
Tb427_000185600:pseudogene	Trypanosome variant surface glycoprotein (A-type), putative	0	0	0	0	0	0	1	0	0	-1.91484	1.88135	0.294803	0.636446	0.196239	0	Chr1_3A_Tb427v10	326459	327500	-
Tb427_000041800:pseudogene	Trypanosome variant surface glycoprotein (A-type), putative	0	0	0	0	0	0	0	0	0	-2.0144	0	1	1	0	0	Chr10_3A_Tb427v10	517688	519016	-
Tb427_000327600	Trypanosome variant surface glycoprotein C-terminal domain containing protein, putative	0	0	0	0	0	0	2	0	0	-1.82171	2.67121	0.143868	0.488521	0.311117	0	Chr4_3A_Tb427v10	695824	697281	-
Tb427_000537700	Trypanosomal VSG domain containing protein, putative	0	0	0	0	0	0	0	0	0	-2.0144	0	1	1	0	0	Chr8_5B_Tb427v10	417162	418607	+
Tb427_000196700:pseudogene	Trypanosome variant surface glycoprotein (A-type), putative	0	0	0	0	0	0	0	0	0	-2.0144	0	1	1	0	0	Chr1_3A_Tb427v10	662281	663768	-
Tb427_000217500	Trypanosome variant surface glycoprotein (A-type), putative	0	0	0	0	0	0	1	2	0	-1.7343	3.17716	0.0717314	0.360448	0.443157	0	Chr1_3A_Tb427v10	1278312	1279269	-
Tb427_000271800:pseudogene	Trypanosomal VSG domain/Trypanosome variant surface glycoprotein C-terminal domain containing protein, putative	4	13	17	14	0	2	39	23	18	1.32827	1.16323	0.00244483	0.0461888	1.33546	1	Chr1_5A_Tb427v10	112703	114249	+
Tb427_000283100	Trypanosomal VSG domain containing protein, putative	0	0	0	0	0	0	1	1	1	-1.73427	3.17792	0.0676642	0.360448	0.443157	0	Chr2_5A_Tb427v10	155442	156881	+
Tb427_000624400:pseudogene	Trypanosomal VSG domain/Trypanosome variant surface glycoprotein C-terminal domain containing protein, putative	0	0	0	0	1	0	2	0	0	-1.82171	2.67121	0.143868	0.488521	0.311117	0	Chr9_5A_Tb427v10	257956	259545	+
Tb427_000433800	Trypanosomal VSG domain/Trypanosome variant surface glycoprotein C-terminal domain containing protein, putative	0	0	0	0	0	0	1	2	0	-1.7343	3.17716	0.0717314	0.360448	0.443157	0	Chr6_3B_Tb427v10	405311	406816	-
Tb427_000062100:pseudogene	Trypanosomal VSG domain/Trypanosome variant surface glycoprotein C-terminal domain containing protein, putative	0	0	0	0	0	1	0	0	0	-2.0144	0	1	1	0	0	Chr10_3A_Tb427v10	1182643	1184186	+
Tb427_000244800	Trypanosomal VSG domain containing protein, putative	0	0	0	0	0	0	0	0	0	-2.0144	0	1	1	0	0	Chr1_3A_Tb427v10	2132615	2134048	-
Tb427_000447200:pseudogene	Trypanosome variant surface glycoprotein (A-type), putative	0	1	0	0	0	0	0	0	0	-1.91487	-1.58049	0.39471	0.747235	-0.126543	0	Chr6_3B_Tb427v10	849190	850545	-
Tb427_000266800:pseudogene	Trypanosomal VSG domain containing protein, putative	0	0	1	0	0	0	0	1	0	-1.82175	0.299419	0.864253	1	0	0	Chr1_3B_Tb427v10	680421	681889	-
Tb427_000585000	Trypanosome variant surface glycoprotein (A-type), putative	0	0	0	0	0	0	1	0	1	-1.82171	2.67109	0.138154	0.488521	0.311117	0	Chr9_3A_Tb427v10	1027777	1029207	-
Tb427_000041700	Trypanosome variant surface glycoprotein (A-type)/Trypanosome variant surface glycoprotein C-terminal domain containing protein, putative	0	0	0	0	0	0	1	0	0	-1.91484	1.88135	0.294803	0.636446	0.196239	0	Chr10_3A_Tb427v10	513605	515125	-
Tb427_000564000:pseudogene	Trypanosome variant surface glycoprotein (A-type)/Trypanosome variant surface glycoprotein C-terminal domain containing protein, putative	0	0	0	0	0	0	0	0	0	-2.0144	0	1	1	0	0	Chr9_3A_Tb427v10	409340	410887	-
Tb427_000243200	Trypanosome variant surface glycoprotein (A-type), putative	2	0	0	0	0	0	1	0	0	-1.73419	-0.436818	0.791761	1	0	0	Chr1_3A_Tb427v10	2092270	2093723	-
Tb427_000407500:pseudogene	Trypanosomal VSG domain/Trypanosome variant surface glycoprotein C-terminal domain containing protein, putative	0	0	0	0	0	0	0	0	0	-2.0144	0	1	1	0	0	Chr6_3A_Tb427v10	913805	915291	-
Tb427_000572500	Trypanosome variant surface glycoprotein C-terminal domain containing protein, putative	0	0	0	0	0	0	0	0	1	-1.91485	1.88123	0.294797	0.636446	0.196239	0	Chr9_3A_Tb427v10	652972	654417	+
Tb427_000294100:pseudogene	Trypanosomal VSG domain containing protein, putative	0	0	0	0	0	0	0	0	1	-1.91485	1.88123	0.294797	0.636446	0.196239	0	Chr3_5A_Tb427v10	174004	175440	+
Tb427_000325300:pseudogene	Trypanosome variant surface glycoprotein (A-type), putative	0	0	0	0	0	0	0	0	0	-2.0144	0	1	1	0	0	Chr4_3A_Tb427v10	621585	623003	-
Tb427_000121900	Trypanosome variant surface glycoprotein (A-type)/Trypanosome variant surface glycoprotein C-terminal domain containing protein, putative	0	0	2	0	0	0	2	1	1	-1.49973	1.23529	0.337988	0.69858	0.155784	0	Chr11_3A_Tb427v10	363176	364762	+
Tb427_000328800:pseudogene	Trypanosome variant surface glycoprotein (A-type)/Trypanosome variant surface glycoprotein C-terminal domain containing protein, putative	0	0	0	0	0	0	0	0	0	-2.0144	0	1	1	0	0	Chr4_3A_Tb427v10	730224	731816	-
Tb427_000078200:pseudogene	Trypanosomal VSG domain containing protein, putative	0	0	0	0	0	0	1	1	0	-1.82175	2.67032	0.138119	0.488521	0.311117	0	Chr10_3B_Tb427v10	104478	106205	+
Tb427_000464900	Trypanosome variant surface glycoprotein (A-type)/Trypanosome variant surface glycoprotein C-terminal domain containing protein, putative	0	0	0	0	0	0	1	0	1	-1.82171	2.67109	0.138154	0.488521	0.311117	0	Chr7_5A_Tb427v10	339889	341298	+
Tb427_000508500:pseudogene	Trypanosomal VSG domain containing protein, putative	0	0	0	1	2	0	4	9	1	-0.963873	3.68734	0.00122778	0.0289582	1.53823	1	Chr8_5A_Tb427v10	255330	256992	+
Tb427_000214900:pseudogene	Trypanosomal VSG domain/Trypanosome variant surface glycoprotein C-terminal domain containing protein, putative	0	0	0	0	0	0	0	0	0	-2.0144	0	1	1	0	0	Chr1_3A_Tb427v10	1198924	1200526	-
Tb427_000185100	Trypanosomal VSG domain/Trypanosome variant surface glycoprotein C-terminal domain containing protein, putative	0	0	0	0	0	0	0	0	0	-2.0144	0	1	1	0	0	Chr1_3A_Tb427v10	316031	317503	-
Tb427_000395500:pseudogene	Trypanosomal VSG domain containing protein, putative	0	0	0	0	0	0	0	0	0	-2.0144	0	1	1	0	0	Chr6_3A_Tb427v10	517612	518928	-
Tb427_000440900	Trypanosomal VSG domain containing protein, putative	0	0	0	0	0	0	3	0	2	-1.57372	3.85104	0.021791	0.185643	0.731321	0	Chr6_3B_Tb427v10	673253	674466	-
Tb427_000337800	Trypanosome variant surface glycoprotein (A-type), putative	0	0	0	0	1	0	0	1	1	-1.82175	2.6702	0.138113	0.488521	0.311117	0	Chr4_3B_Tb427v10	85293	86510	-
Tb427_000524000	Trypanosomal VSG domain/Trypanosome variant surface glycoprotein C-terminal domain containing protein, putative	1	0	1	0	0	0	4	1	0	-1.4293	1.53255	0.220305	0.636301	0.196337	0	Chr8_5A_Tb427v10	763450	764952	+
Tb427_000328900:pseudogene	Trypanosomal VSG domain containing protein, putative	0	0	0	0	0	0	0	1	0	-1.91488	1.88044	0.294755	0.636446	0.196239	0	Chr4_3A_Tb427v10	732111	733181	-
Tb427_000141100:pseudogene	Trypanosome variant surface glycoprotein (A-type)/Trypanosome variant surface glycoprotein C-terminal domain containing protein, putative	0	0	0	0	0	0	1	0	0	-1.91484	1.88135	0.294803	0.636446	0.196239	0	Chr11_3A_Tb427v10	961313	962791	-
Tb427_000308700:pseudogene	Trypanosomal VSG domain/Trypanosome variant surface glycoprotein C-terminal domain containing protein, putative	0	0	0	0	0	1	0	1	1	-1.82175	2.6702	0.138113	0.488521	0.311117	0	Chr4_3A_Tb427v10	110358	111760	-
Tb427_000600500	Trypanosomal VSG domain/Trypanosome variant surface glycoprotein C-terminal domain containing protein, putative	0	0	0	0	0	0	1	1	3	-1.57376	3.85009	0.0199287	0.176161	0.754091	0	Chr9_3A_Tb427v10	1482441	1483985	+
Tb427_000539900:pseudogene	Trypanosome variant surface glycoprotein (A-type), putative	0	0	0	0	0	0	0	0	0	-2.0144	0	1	1	0	0	Chr8_5B_Tb427v10	478879	480436	+
Tb427_000149400	Trypanosomal VSG domain containing protein, putative	0	0	0	0	0	0	0	0	0	-2.0144	0	1	1	0	0	Chr11_3B_Tb427v10	156513	157786	-
Tb427_000250400:pseudogene	Trypanosomal VSG domain/Trypanosome variant surface glycoprotein C-terminal domain containing protein, putative	0	0	0	0	0	0	0	0	0	-2.0144	0	1	1	0	0	Chr1_3B_Tb427v10	167981	169376	-
Tb427_000376200	Trypanosome variant surface glycoprotein (A-type)/Trypanosome variant surface glycoprotein C-terminal domain containing protein, putative	0	0	0	0	0	3	0	0	0	-2.0144	0	1	1	0	0	Chr5_3B_Tb427v10	298219	299814	-
Tb427_000427300:pseudogene	Trypanosome variant surface glycoprotein (A-type), putative	0	0	0	0	0	0	0	0	0	-2.0144	0	1	1	0	0	Chr6_3B_Tb427v10	207738	209073	-
Tb427_000415600	Trypanosomal VSG domain containing protein, putative	0	0	0	0	0	0	0	0	0	-2.0144	0	1	1	0	0	Chr6_3A_Tb427v10	1159950	1161386	-
Tb427_000543900	Trypanosome variant surface glycoprotein (A-type)/Trypanosome variant surface glycoprotein C-terminal domain containing protein, putative	0	1	0	0	0	0	1	1	2	-1.57379	1.97227	0.161736	0.526508	0.278595	0	Chr8_5B_Tb427v10	604527	605636	+
Tb427_000042900	Trypanosome variant surface glycoprotein (A-type)/Trypanosome variant surface glycoprotein C-terminal domain containing protein, putative	0	0	0	0	0	0	0	1	0	-1.91488	1.88044	0.294755	0.636446	0.196239	0	Chr10_3A_Tb427v10	544690	545967	-
Tb427_000303900:pseudogene	Trypanosome variant surface glycoprotein (A-type), putative	0	0	0	0	0	0	0	0	0	-2.0144	0	1	1	0	0	Chr3_5A_Tb427v10	487233	488572	+
Tb427_000607100:pseudogene	Trypanosome variant surface glycoprotein (A-type), putative	1	0	0	0	0	0	0	0	0	-1.91483	-1.58131	0.394787	0.747235	-0.126543	0	Chr9_3B_Tb427v10	216696	218024	-
Tb427_000447300:pseudogene	Trypanosomal VSG domain containing protein, putative	0	0	0	0	0	0	1	0	0	-1.91484	1.88135	0.294803	0.636446	0.196239	0	Chr6_3B_Tb427v10	856016	857127	-
Tb427_000562900	Trypanosome variant surface glycoprotein (A-type), putative	0	0	0	0	0	0	0	0	0	-2.0144	0	1	1	0	0	Chr9_3A_Tb427v10	376196	377574	-
Tb427_000555300	Trypanosomal VSG domain/Trypanosome variant surface glycoprotein C-terminal domain containing protein, putative	0	0	0	1	0	0	4	1	5	-1.1778	3.22099	0.00718498	0.0935023	1.02918	1	Chr9_3A_Tb427v10	183130	184710	+
Tb427_000418100:pseudogene	Trypanosomal VSG domain/Trypanosome variant surface glycoprotein C-terminal domain containing protein, putative	0	0	0	0	0	0	0	0	0	-2.0144	0	1	1	0	0	Chr6_3A_Tb427v10	1254378	1255876	-
Tb427_000500800:pseudogene	Trypanosomal VSG domain containing protein, putative	1	1	0	0	0	0	2	6	2	-1.12129	2.47961	0.0202671	0.178117	0.749295	0	Chr8_5A_Tb427v10	14985	16361	+
Tb427_000330200	Trypanosome variant surface glycoprotein (A-type), putative	0	0	0	0	0	0	0	0	0	-2.0144	0	1	1	0	0	Chr4_3A_Tb427v10	778084	779319	-
Tb427_000255000	Trypanosome variant surface glycoprotein (A-type), putative	0	0	0	0	0	0	0	0	0	-2.0144	0	1	1	0	0	Chr1_3B_Tb427v10	321985	323451	-
Tb427_000238200	Trypanosomal VSG domain containing protein, putative	0	0	0	0	0	0	0	0	0	-2.0144	0	1	1	0	0	Chr1_3A_Tb427v10	1939990	1941384	-
Tb427_000160400	Trypanosome variant surface glycoprotein (A-type)/Trypanosome variant surface glycoprotein C-terminal domain containing protein, putative	0	0	0	0	0	0	0	1	0	-1.91488	1.88044	0.294755	0.636446	0.196239	0	Chr11_3B_Tb427v10	496480	497703	-
Tb427_000235900	Trypanosomal VSG domain/Trypanosome variant surface glycoprotein C-terminal domain containing protein, putative	0	0	0	0	0	0	0	0	0	-2.0144	0	1	1	0	0	Chr1_3A_Tb427v10	1857640	1858986	-
Tb427_000086600	Trypanosome variant surface glycoprotein (A-type), putative	0	0	0	0	0	0	0	0	0	-2.0144	0	1	1	0	0	Chr10_3B_Tb427v10	345804	347036	+
Tb427_000309100	Trypanosomal VSG domain containing protein, putative	0	0	0	0	0	0	0	1	0	-1.91488	1.88044	0.294755	0.636446	0.196239	0	Chr4_3A_Tb427v10	122812	123848	-
Tb427_000121500:pseudogene	Trypanosome variant surface glycoprotein (A-type), putative	0	0	0	0	0	0	0	0	0	-2.0144	0	1	1	0	0	Chr11_3A_Tb427v10	347462	348838	+
Tb427_000191400:pseudogene	Trypanosome variant surface glycoprotein (A-type)/Trypanosome variant surface glycoprotein C-terminal domain containing protein, putative	0	0	0	0	0	0	0	0	0	-2.0144	0	1	1	0	0	Chr1_3A_Tb427v10	518650	520241	-
Tb427_000445700:pseudogene	Trypanosomal VSG domain containing protein, putative	349	436	395	472	187	117	511	505	409	5.77107	0.219465	0.0135032	0.139506	0.855408	0	Chr6_3B_Tb427v10	804236	805318	+
Tb427_000383900:pseudogene	Trypanosomal VSG domain/Trypanosome variant surface glycoprotein C-terminal domain containing protein, putative	0	0	0	0	0	0	2	0	1	-1.73423	3.1788	0.0717844	0.360448	0.443157	0	Chr6_3A_Tb427v10	174439	175946	-
Tb427_000282300	Trypanosomal VSG domain containing protein, putative	0	0	0	0	0	0	1	0	0	-1.91484	1.88135	0.294803	0.636446	0.196239	0	Chr2_5A_Tb427v10	133131	134114	+
[truncated: 2,551 more rows]

## Sheet: ESAG
Gene	Description	Control.1	Control.2	Control.3	0h.1	0h.2	0h.3	72h.1	72h.2	72h.3	mean log2( fragments per million)	log2( fold-change )	p-value	adjusted.p-value [q]	directional log10(q)	DE?	Contig	Start	End	Strand
[truncated: 147 more rows]

[truncated: 1 more sheets: EP,GPEET]
